# Supplementary material for: Comparative transcriptome analysis of unfractionated peripheral blood leukocytes after exercise in human
Source: Sci Rep. 2023 Jul 10;13:11140. doi: 10.1038/s41598-023-38064-2 (PMC10333281; doi:10.1038/s41598-023-38064-2)
Supplement: Supplementary file 1 — Supplementary Information 1. [file 41598_2023_38064_MOESM1_ESM.xls]

!Series_title	"Effect of exercise on gene expression profile in unfractionated peripheral blood leukocytes"
!Series_geo_accession	"GSE18966"
!Series_status	"Public on Jan 08 2010"
!Series_submission_date	"Nov 10 2009"
!Series_last_update_date	"Feb 22 2018"
!Series_pubmed_id	"19945435"
!Series_summary	"A 4-hr bout of exercise induces immunomodulatory effects. Peripheral blood was withdrawn before, and at 4, 8 and 24hr after the start of exercise. RNA from the unfractionated white blood cells was analyzed using Agilent human 44K microarrays. The expression profiles were sorted into seven clusters based on their unique time-dependent kinetics. In a separate experiment, cell-specific markers were collected and compared among the members in each cluster. Two clusters were assigned as representing neutrophils, one as NK cells, and another mostly as T cells. Three clusters seemed to be mixtures of several cell types."
!Series_overall_design	"Peripheral blood was withdrawn before, and at 4, 8 and 24hr after a bout of exercise. RNA from the unfractionated white blood cells was analyzed using Agilent human 44K microarrays."
!Series_type	"Expression profiling by array"
!Series_contributor	"Seiji,,Nakamura"
!Series_contributor	"Michie,,Kobayashi"
!Series_contributor	"Tomohiro,,Sugino"
!Series_contributor	"Osami,,Kajimoto"
!Series_contributor	"Ryo,,Matoba"
!Series_contributor	"Kenichi,,Matsubara"
!Series_sample_id	"GSM469524 GSM469525 GSM469526 GSM469527 GSM469528 GSM469529 GSM469530 GSM469531 GSM469532 GSM469533 GSM469534 GSM469535 GSM469536 GSM469537 GSM469538 GSM469539 GSM469540 GSM469541 GSM469542 GSM469543 "
!Series_contact_name	"Seiji,,Nakamura"
!Series_contact_email	"nakamura@dna-chip.co.jp"
!Series_contact_phone	"+81-3-5777-1700"
!Series_contact_institute	"DNA Chip Research Inc."
!Series_contact_address	"1-15-1, Kaigan, Suzuebaydium 5F"
!Series_contact_city	"Minato-ku"
!Series_contact_state	"Tokyo"
!Series_contact_zip/postal_code	"105-0022"
!Series_contact_country	"Japan"
!Series_supplementary_file	"ftp://ftp.ncbi.nlm.nih.gov/geo/series/GSE18nnn/GSE18966/suppl/GSE18966_RAW.tar"
!Series_platform_id	"GPL4133"
!Series_platform_taxid	"9606"
!Series_sample_taxid	"9606"
!Series_relation	"BioProject: https://www.ncbi.nlm.nih.gov/bioproject/PRJNA121009"

!Sample_title	"WholeBlood_SubjectNo1_0hr_Rep1"	"WholeBlood_SubjectNo1_4hr_Rep1"	"WholeBlood_SubjectNo1_8hr_Rep1"	"WholeBlood_SubjectNo1_24hr_Rep1"	"WholeBlood_SubjectNo2_0hr_Rep1"	"WholeBlood_SubjectNo2_4hr_Rep1"	"WholeBlood_SubjectNo2_8hr_Rep1"	"WholeBlood_SubjectNo2_24hr_Rep1"	"WholeBlood_SubjectNo3_0hr_Rep1"	"WholeBlood_SubjectNo3_4hr_Rep1"	"WholeBlood_SubjectNo3_8hr_Rep1"	"WholeBlood_SubjectNo3_24hr_Rep1"	"WholeBlood_SubjectNo4_0hr_Rep1"	"WholeBlood_SubjectNo4_4hr_Rep1"	"WholeBlood_SubjectNo4_8hr_Rep1"	"WholeBlood_SubjectNo4_24hr_Rep1"	"WholeBlood_SubjectNo5_0hr_Rep1"	"WholeBlood_SubjectNo5_4hr_Rep1"	"WholeBlood_SubjectNo5_8hr_Rep1"	"WholeBlood_SubjectNo5_24hr_Rep1"
!Sample_geo_accession	"GSM469524"	"GSM469525"	"GSM469526"	"GSM469527"	"GSM469528"	"GSM469529"	"GSM469530"	"GSM469531"	"GSM469532"	"GSM469533"	"GSM469534"	"GSM469535"	"GSM469536"	"GSM469537"	"GSM469538"	"GSM469539"	"GSM469540"	"GSM469541"	"GSM469542"	"GSM469543"
!Sample_status	"Public on Jan 08 2010"	"Public on Jan 08 2010"	"Public on Jan 08 2010"	"Public on Jan 08 2010"	"Public on Jan 08 2010"	"Public on Jan 08 2010"	"Public on Jan 08 2010"	"Public on Jan 08 2010"	"Public on Jan 08 2010"	"Public on Jan 08 2010"	"Public on Jan 08 2010"	"Public on Jan 08 2010"	"Public on Jan 08 2010"	"Public on Jan 08 2010"	"Public on Jan 08 2010"	"Public on Jan 08 2010"	"Public on Jan 08 2010"	"Public on Jan 08 2010"	"Public on Jan 08 2010"	"Public on Jan 08 2010"
!Sample_submission_date	"Nov 10 2009"	"Nov 10 2009"	"Nov 10 2009"	"Nov 10 2009"	"Nov 10 2009"	"Nov 10 2009"	"Nov 10 2009"	"Nov 10 2009"	"Nov 10 2009"	"Nov 10 2009"	"Nov 10 2009"	"Nov 10 2009"	"Nov 10 2009"	"Nov 10 2009"	"Nov 10 2009"	"Nov 10 2009"	"Nov 10 2009"	"Nov 10 2009"	"Nov 10 2009"	"Nov 10 2009"
!Sample_last_update_date	"Nov 10 2009"	"Nov 10 2009"	"Nov 10 2009"	"Nov 10 2009"	"Nov 10 2009"	"Nov 10 2009"	"Nov 10 2009"	"Nov 10 2009"	"Nov 10 2009"	"Nov 10 2009"	"Nov 10 2009"	"Nov 10 2009"	"Nov 10 2009"	"Nov 10 2009"	"Nov 10 2009"	"Nov 10 2009"	"Nov 10 2009"	"Nov 10 2009"	"Nov 10 2009"	"Nov 10 2009"
!Sample_type	"RNA"	"RNA"	"RNA"	"RNA"	"RNA"	"RNA"	"RNA"	"RNA"	"RNA"	"RNA"	"RNA"	"RNA"	"RNA"	"RNA"	"RNA"	"RNA"	"RNA"	"RNA"	"RNA"	"RNA"
!Sample_channel_count	"1"	"1"	"1"	"1"	"1"	"1"	"1"	"1"	"1"	"1"	"1"	"1"	"1"	"1"	"1"	"1"	"1"	"1"	"1"	"1"
!Sample_source_name_ch1	"Peripheral Whole Blood, SubjectNo1, before exercise, replicate1"	"Peripheral Whole Blood, SubjectNo1, 4hr after the start of exercise (immediately after 4hrs of exercise), replicate1"	"Peripheral Whole Blood, SubjectNo1, 8hr after the start of exercise, replicate1"	"Peripheral Whole Blood, SubjectNo1, 24hr after the start of exercise, replicate1"	"Peripheral Whole Blood, SubjectNo2, before exercise, replicate1"	"Peripheral Whole Blood, SubjectNo2, 4hr after the start of exercise (immediately after 4hrs of exercise), replicate1"	"Peripheral Whole Blood, SubjectNo2, 8hr after the start of exercise, replicate1"	"Peripheral Whole Blood, SubjectNo2, 24hr after the start of exercise, replicate1"	"Peripheral Whole Blood, SubjectNo3, before exercise, replicate1"	"Peripheral Whole Blood, SubjectNo3, 4hr after the start of exercise (immediately after 4hrs of exercise), replicate1"	"Peripheral Whole Blood, SubjectNo3, 8hr after the start of exercise, replicate1"	"Peripheral Whole Blood, SubjectNo3, 24hr after the start of exercise, replicate1"	"Peripheral Whole Blood, SubjectNo4, before exercise, replicate1"	"Peripheral Whole Blood, SubjectNo4, 4hr after the start of exercise (immediately after 4hrs of exercise), replicate1"	"Peripheral Whole Blood, SubjectNo4, 8hr after the start of exercise, replicate1"	"Peripheral Whole Blood, SubjectNo4, 24hr after the start of exercise, replicate1"	"Peripheral Whole Blood, SubjectNo5, before exercise, replicate1"	"Peripheral Whole Blood, SubjectNo5, 4hr after the start of exercise (immediately after 4hrs of exercise), replicate1"	"Peripheral Whole Blood, SubjectNo5, 8hr after the start of exercise, replicate1"	"Peripheral Whole Blood, SubjectNo5, 24hr after the start of exercise, replicate1"
!Sample_organism_ch1	"Homo sapiens"	"Homo sapiens"	"Homo sapiens"	"Homo sapiens"	"Homo sapiens"	"Homo sapiens"	"Homo sapiens"	"Homo sapiens"	"Homo sapiens"	"Homo sapiens"	"Homo sapiens"	"Homo sapiens"	"Homo sapiens"	"Homo sapiens"	"Homo sapiens"	"Homo sapiens"	"Homo sapiens"	"Homo sapiens"	"Homo sapiens"	"Homo sapiens"
!Sample_characteristics_ch1	"tissue: peripheral whole blood"	"tissue: peripheral whole blood"	"tissue: peripheral whole blood"	"tissue: peripheral whole blood"	"tissue: peripheral whole blood"	"tissue: peripheral whole blood"	"tissue: peripheral whole blood"	"tissue: peripheral whole blood"	"tissue: peripheral whole blood"	"tissue: peripheral whole blood"	"tissue: peripheral whole blood"	"tissue: peripheral whole blood"	"tissue: peripheral whole blood"	"tissue: peripheral whole blood"	"tissue: peripheral whole blood"	"tissue: peripheral whole blood"	"tissue: peripheral whole blood"	"tissue: peripheral whole blood"	"tissue: peripheral whole blood"	"tissue: peripheral whole blood"
!Sample_characteristics_ch1	"gender: male"	"gender: male"	"gender: male"	"gender: male"	"gender: male"	"gender: male"	"gender: male"	"gender: male"	"gender: male"	"gender: male"	"gender: male"	"gender: male"	"gender: male"	"gender: male"	"gender: male"	"gender: male"	"gender: male"	"gender: male"	"gender: male"	"gender: male"
!Sample_treatment_protocol_ch1	"Healthy, physically active male subjects, who had not been involved in any kind of resistance or endurance exercises, were assigned to a stationary bicycle at 80% of their predicted  maximum workload in a room where temperature and humidity were kept at 25 ± 1°C and 50 ± 10%, respectively. They refrained from eating food and drinking alcohol, coffee, or tea for 12hr before the exercise, and were asked to report to the laboratory at 8:30am. The subjects were seated for 30min, blood (2.5ml) was collected in PAXgene Blood RNA Tube (QIAGEN, Valencia, CA) by venous puncture for the time zero sample, and then they started exercise on an electrically braked cycle ergometer with rest at every 1hr. After 4hrs of exercise, they were asked to take some food and rest for 4hrs. They were asked to report to the laboratory at 24hr after start of the exercise. Blood (2.5ml) was collected by venous puncture at 4, 8 and 24 hr after the start of exercise."	"Healthy, physically active male subjects, who had not been involved in any kind of resistance or endurance exercises, were assigned to a stationary bicycle at 80% of their predicted  maximum workload in a room where temperature and humidity were kept at 25 ± 1°C and 50 ± 10%, respectively. They refrained from eating food and drinking alcohol, coffee, or tea for 12hr before the exercise, and were asked to report to the laboratory at 8:30am. The subjects were seated for 30min, blood (2.5ml) was collected in PAXgene Blood RNA Tube (QIAGEN, Valencia, CA) by venous puncture for the time zero sample, and then they started exercise on an electrically braked cycle ergometer with rest at every 1hr. After 4hrs of exercise, they were asked to take some food and rest for 4hrs. They were asked to report to the laboratory at 24hr after start of the exercise. Blood (2.5ml) was collected by venous puncture at 4, 8 and 24 hr after the start of exercise."	"Healthy, physically active male subjects, who had not been involved in any kind of resistance or endurance exercises, were assigned to a stationary bicycle at 80% of their predicted  maximum workload in a room where temperature and humidity were kept at 25 ± 1°C and 50 ± 10%, respectively. They refrained from eating food and drinking alcohol, coffee, or tea for 12hr before the exercise, and were asked to report to the laboratory at 8:30am. The subjects were seated for 30min, blood (2.5ml) was collected in PAXgene Blood RNA Tube (QIAGEN, Valencia, CA) by venous puncture for the time zero sample, and then they started exercise on an electrically braked cycle ergometer with rest at every 1hr. After 4hrs of exercise, they were asked to take some food and rest for 4hrs. They were asked to report to the laboratory at 24hr after start of the exercise. Blood (2.5ml) was collected by venous puncture at 4, 8 and 24 hr after the start of exercise."	"Healthy, physically active male subjects, who had not been involved in any kind of resistance or endurance exercises, were assigned to a stationary bicycle at 80% of their predicted  maximum workload in a room where temperature and humidity were kept at 25 ± 1°C and 50 ± 10%, respectively. They refrained from eating food and drinking alcohol, coffee, or tea for 12hr before the exercise, and were asked to report to the laboratory at 8:30am. The subjects were seated for 30min, blood (2.5ml) was collected in PAXgene Blood RNA Tube (QIAGEN, Valencia, CA) by venous puncture for the time zero sample, and then they started exercise on an electrically braked cycle ergometer with rest at every 1hr. After 4hrs of exercise, they were asked to take some food and rest for 4hrs. They were asked to report to the laboratory at 24hr after start of the exercise. Blood (2.5ml) was collected by venous puncture at 4, 8 and 24 hr after the start of exercise."	"Healthy, physically active male subjects, who had not been involved in any kind of resistance or endurance exercises, were assigned to a stationary bicycle at 80% of their predicted  maximum workload in a room where temperature and humidity were kept at 25 ± 1°C and 50 ± 10%, respectively. They refrained from eating food and drinking alcohol, coffee, or tea for 12hr before the exercise, and were asked to report to the laboratory at 8:30am. The subjects were seated for 30min, blood (2.5ml) was collected in PAXgene Blood RNA Tube (QIAGEN, Valencia, CA) by venous puncture for the time zero sample, and then they started exercise on an electrically braked cycle ergometer with rest at every 1hr. After 4hrs of exercise, they were asked to take some food and rest for 4hrs. They were asked to report to the laboratory at 24hr after start of the exercise. Blood (2.5ml) was collected by venous puncture at 4, 8 and 24 hr after the start of exercise."	"Healthy, physically active male subjects, who had not been involved in any kind of resistance or endurance exercises, were assigned to a stationary bicycle at 80% of their predicted  maximum workload in a room where temperature and humidity were kept at 25 ± 1°C and 50 ± 10%, respectively. They refrained from eating food and drinking alcohol, coffee, or tea for 12hr before the exercise, and were asked to report to the laboratory at 8:30am. The subjects were seated for 30min, blood (2.5ml) was collected in PAXgene Blood RNA Tube (QIAGEN, Valencia, CA) by venous puncture for the time zero sample, and then they started exercise on an electrically braked cycle ergometer with rest at every 1hr. After 4hrs of exercise, they were asked to take some food and rest for 4hrs. They were asked to report to the laboratory at 24hr after start of the exercise. Blood (2.5ml) was collected by venous puncture at 4, 8 and 24 hr after the start of exercise."	"Healthy, physically active male subjects, who had not been involved in any kind of resistance or endurance exercises, were assigned to a stationary bicycle at 80% of their predicted  maximum workload in a room where temperature and humidity were kept at 25 ± 1°C and 50 ± 10%, respectively. They refrained from eating food and drinking alcohol, coffee, or tea for 12hr before the exercise, and were asked to report to the laboratory at 8:30am. The subjects were seated for 30min, blood (2.5ml) was collected in PAXgene Blood RNA Tube (QIAGEN, Valencia, CA) by venous puncture for the time zero sample, and then they started exercise on an electrically braked cycle ergometer with rest at every 1hr. After 4hrs of exercise, they were asked to take some food and rest for 4hrs. They were asked to report to the laboratory at 24hr after start of the exercise. Blood (2.5ml) was collected by venous puncture at 4, 8 and 24 hr after the start of exercise."	"Healthy, physically active male subjects, who had not been involved in any kind of resistance or endurance exercises, were assigned to a stationary bicycle at 80% of their predicted  maximum workload in a room where temperature and humidity were kept at 25 ± 1°C and 50 ± 10%, respectively. They refrained from eating food and drinking alcohol, coffee, or tea for 12hr before the exercise, and were asked to report to the laboratory at 8:30am. The subjects were seated for 30min, blood (2.5ml) was collected in PAXgene Blood RNA Tube (QIAGEN, Valencia, CA) by venous puncture for the time zero sample, and then they started exercise on an electrically braked cycle ergometer with rest at every 1hr. After 4hrs of exercise, they were asked to take some food and rest for 4hrs. They were asked to report to the laboratory at 24hr after start of the exercise. Blood (2.5ml) was collected by venous puncture at 4, 8 and 24 hr after the start of exercise."	"Healthy, physically active male subjects, who had not been involved in any kind of resistance or endurance exercises, were assigned to a stationary bicycle at 80% of their predicted  maximum workload in a room where temperature and humidity were kept at 25 ± 1°C and 50 ± 10%, respectively. They refrained from eating food and drinking alcohol, coffee, or tea for 12hr before the exercise, and were asked to report to the laboratory at 8:30am. The subjects were seated for 30min, blood (2.5ml) was collected in PAXgene Blood RNA Tube (QIAGEN, Valencia, CA) by venous puncture for the time zero sample, and then they started exercise on an electrically braked cycle ergometer with rest at every 1hr. After 4hrs of exercise, they were asked to take some food and rest for 4hrs. They were asked to report to the laboratory at 24hr after start of the exercise. Blood (2.5ml) was collected by venous puncture at 4, 8 and 24 hr after the start of exercise."	"Healthy, physically active male subjects, who had not been involved in any kind of resistance or endurance exercises, were assigned to a stationary bicycle at 80% of their predicted  maximum workload in a room where temperature and humidity were kept at 25 ± 1°C and 50 ± 10%, respectively. They refrained from eating food and drinking alcohol, coffee, or tea for 12hr before the exercise, and were asked to report to the laboratory at 8:30am. The subjects were seated for 30min, blood (2.5ml) was collected in PAXgene Blood RNA Tube (QIAGEN, Valencia, CA) by venous puncture for the time zero sample, and then they started exercise on an electrically braked cycle ergometer with rest at every 1hr. After 4hrs of exercise, they were asked to take some food and rest for 4hrs. They were asked to report to the laboratory at 24hr after start of the exercise. Blood (2.5ml) was collected by venous puncture at 4, 8 and 24 hr after the start of exercise."	"Healthy, physically active male subjects, who had not been involved in any kind of resistance or endurance exercises, were assigned to a stationary bicycle at 80% of their predicted  maximum workload in a room where temperature and humidity were kept at 25 ± 1°C and 50 ± 10%, respectively. They refrained from eating food and drinking alcohol, coffee, or tea for 12hr before the exercise, and were asked to report to the laboratory at 8:30am. The subjects were seated for 30min, blood (2.5ml) was collected in PAXgene Blood RNA Tube (QIAGEN, Valencia, CA) by venous puncture for the time zero sample, and then they started exercise on an electrically braked cycle ergometer with rest at every 1hr. After 4hrs of exercise, they were asked to take some food and rest for 4hrs. They were asked to report to the laboratory at 24hr after start of the exercise. Blood (2.5ml) was collected by venous puncture at 4, 8 and 24 hr after the start of exercise."	"Healthy, physically active male subjects, who had not been involved in any kind of resistance or endurance exercises, were assigned to a stationary bicycle at 80% of their predicted  maximum workload in a room where temperature and humidity were kept at 25 ± 1°C and 50 ± 10%, respectively. They refrained from eating food and drinking alcohol, coffee, or tea for 12hr before the exercise, and were asked to report to the laboratory at 8:30am. The subjects were seated for 30min, blood (2.5ml) was collected in PAXgene Blood RNA Tube (QIAGEN, Valencia, CA) by venous puncture for the time zero sample, and then they started exercise on an electrically braked cycle ergometer with rest at every 1hr. After 4hrs of exercise, they were asked to take some food and rest for 4hrs. They were asked to report to the laboratory at 24hr after start of the exercise. Blood (2.5ml) was collected by venous puncture at 4, 8 and 24 hr after the start of exercise."	"Healthy, physically active male subjects, who had not been involved in any kind of resistance or endurance exercises, were assigned to a stationary bicycle at 80% of their predicted  maximum workload in a room where temperature and humidity were kept at 25 ± 1°C and 50 ± 10%, respectively. They refrained from eating food and drinking alcohol, coffee, or tea for 12hr before the exercise, and were asked to report to the laboratory at 8:30am. The subjects were seated for 30min, blood (2.5ml) was collected in PAXgene Blood RNA Tube (QIAGEN, Valencia, CA) by venous puncture for the time zero sample, and then they started exercise on an electrically braked cycle ergometer with rest at every 1hr. After 4hrs of exercise, they were asked to take some food and rest for 4hrs. They were asked to report to the laboratory at 24hr after start of the exercise. Blood (2.5ml) was collected by venous puncture at 4, 8 and 24 hr after the start of exercise."	"Healthy, physically active male subjects, who had not been involved in any kind of resistance or endurance exercises, were assigned to a stationary bicycle at 80% of their predicted  maximum workload in a room where temperature and humidity were kept at 25 ± 1°C and 50 ± 10%, respectively. They refrained from eating food and drinking alcohol, coffee, or tea for 12hr before the exercise, and were asked to report to the laboratory at 8:30am. The subjects were seated for 30min, blood (2.5ml) was collected in PAXgene Blood RNA Tube (QIAGEN, Valencia, CA) by venous puncture for the time zero sample, and then they started exercise on an electrically braked cycle ergometer with rest at every 1hr. After 4hrs of exercise, they were asked to take some food and rest for 4hrs. They were asked to report to the laboratory at 24hr after start of the exercise. Blood (2.5ml) was collected by venous puncture at 4, 8 and 24 hr after the start of exercise."	"Healthy, physically active male subjects, who had not been involved in any kind of resistance or endurance exercises, were assigned to a stationary bicycle at 80% of their predicted  maximum workload in a room where temperature and humidity were kept at 25 ± 1°C and 50 ± 10%, respectively. They refrained from eating food and drinking alcohol, coffee, or tea for 12hr before the exercise, and were asked to report to the laboratory at 8:30am. The subjects were seated for 30min, blood (2.5ml) was collected in PAXgene Blood RNA Tube (QIAGEN, Valencia, CA) by venous puncture for the time zero sample, and then they started exercise on an electrically braked cycle ergometer with rest at every 1hr. After 4hrs of exercise, they were asked to take some food and rest for 4hrs. They were asked to report to the laboratory at 24hr after start of the exercise. Blood (2.5ml) was collected by venous puncture at 4, 8 and 24 hr after the start of exercise."	"Healthy, physically active male subjects, who had not been involved in any kind of resistance or endurance exercises, were assigned to a stationary bicycle at 80% of their predicted  maximum workload in a room where temperature and humidity were kept at 25 ± 1°C and 50 ± 10%, respectively. They refrained from eating food and drinking alcohol, coffee, or tea for 12hr before the exercise, and were asked to report to the laboratory at 8:30am. The subjects were seated for 30min, blood (2.5ml) was collected in PAXgene Blood RNA Tube (QIAGEN, Valencia, CA) by venous puncture for the time zero sample, and then they started exercise on an electrically braked cycle ergometer with rest at every 1hr. After 4hrs of exercise, they were asked to take some food and rest for 4hrs. They were asked to report to the laboratory at 24hr after start of the exercise. Blood (2.5ml) was collected by venous puncture at 4, 8 and 24 hr after the start of exercise."	"Healthy, physically active male subjects, who had not been involved in any kind of resistance or endurance exercises, were assigned to a stationary bicycle at 80% of their predicted  maximum workload in a room where temperature and humidity were kept at 25 ± 1°C and 50 ± 10%, respectively. They refrained from eating food and drinking alcohol, coffee, or tea for 12hr before the exercise, and were asked to report to the laboratory at 8:30am. The subjects were seated for 30min, blood (2.5ml) was collected in PAXgene Blood RNA Tube (QIAGEN, Valencia, CA) by venous puncture for the time zero sample, and then they started exercise on an electrically braked cycle ergometer with rest at every 1hr. After 4hrs of exercise, they were asked to take some food and rest for 4hrs. They were asked to report to the laboratory at 24hr after start of the exercise. Blood (2.5ml) was collected by venous puncture at 4, 8 and 24 hr after the start of exercise."	"Healthy, physically active male subjects, who had not been involved in any kind of resistance or endurance exercises, were assigned to a stationary bicycle at 80% of their predicted  maximum workload in a room where temperature and humidity were kept at 25 ± 1°C and 50 ± 10%, respectively. They refrained from eating food and drinking alcohol, coffee, or tea for 12hr before the exercise, and were asked to report to the laboratory at 8:30am. The subjects were seated for 30min, blood (2.5ml) was collected in PAXgene Blood RNA Tube (QIAGEN, Valencia, CA) by venous puncture for the time zero sample, and then they started exercise on an electrically braked cycle ergometer with rest at every 1hr. After 4hrs of exercise, they were asked to take some food and rest for 4hrs. They were asked to report to the laboratory at 24hr after start of the exercise. Blood (2.5ml) was collected by venous puncture at 4, 8 and 24 hr after the start of exercise."	"Healthy, physically active male subjects, who had not been involved in any kind of resistance or endurance exercises, were assigned to a stationary bicycle at 80% of their predicted  maximum workload in a room where temperature and humidity were kept at 25 ± 1°C and 50 ± 10%, respectively. They refrained from eating food and drinking alcohol, coffee, or tea for 12hr before the exercise, and were asked to report to the laboratory at 8:30am. The subjects were seated for 30min, blood (2.5ml) was collected in PAXgene Blood RNA Tube (QIAGEN, Valencia, CA) by venous puncture for the time zero sample, and then they started exercise on an electrically braked cycle ergometer with rest at every 1hr. After 4hrs of exercise, they were asked to take some food and rest for 4hrs. They were asked to report to the laboratory at 24hr after start of the exercise. Blood (2.5ml) was collected by venous puncture at 4, 8 and 24 hr after the start of exercise."	"Healthy, physically active male subjects, who had not been involved in any kind of resistance or endurance exercises, were assigned to a stationary bicycle at 80% of their predicted  maximum workload in a room where temperature and humidity were kept at 25 ± 1°C and 50 ± 10%, respectively. They refrained from eating food and drinking alcohol, coffee, or tea for 12hr before the exercise, and were asked to report to the laboratory at 8:30am. The subjects were seated for 30min, blood (2.5ml) was collected in PAXgene Blood RNA Tube (QIAGEN, Valencia, CA) by venous puncture for the time zero sample, and then they started exercise on an electrically braked cycle ergometer with rest at every 1hr. After 4hrs of exercise, they were asked to take some food and rest for 4hrs. They were asked to report to the laboratory at 24hr after start of the exercise. Blood (2.5ml) was collected by venous puncture at 4, 8 and 24 hr after the start of exercise."
!Sample_molecule_ch1	"total RNA"	"total RNA"	"total RNA"	"total RNA"	"total RNA"	"total RNA"	"total RNA"	"total RNA"	"total RNA"	"total RNA"	"total RNA"	"total RNA"	"total RNA"	"total RNA"	"total RNA"	"total RNA"	"total RNA"	"total RNA"	"total RNA"	"total RNA"
!Sample_extract_protocol_ch1	"RNA was prepared using the PAXgene Blood RNA Kit (QIAGEN) following the manufacturer's recommendations. RNA was quantified using a NanoDrop-1000 spectrophotometer and quality was monitored with the Agilent 2100 Bioanalyzer (Agilent Technologies, Santa Clara, CA)."	"RNA was prepared using the PAXgene Blood RNA Kit (QIAGEN) following the manufacturer's recommendations. RNA was quantified using a NanoDrop-1000 spectrophotometer and quality was monitored with the Agilent 2100 Bioanalyzer (Agilent Technologies, Santa Clara, CA)."	"RNA was prepared using the PAXgene Blood RNA Kit (QIAGEN) following the manufacturer's recommendations. RNA was quantified using a NanoDrop-1000 spectrophotometer and quality was monitored with the Agilent 2100 Bioanalyzer (Agilent Technologies, Santa Clara, CA)."	"RNA was prepared using the PAXgene Blood RNA Kit (QIAGEN) following the manufacturer's recommendations. RNA was quantified using a NanoDrop-1000 spectrophotometer and quality was monitored with the Agilent 2100 Bioanalyzer (Agilent Technologies, Santa Clara, CA)."	"RNA was prepared using the PAXgene Blood RNA Kit (QIAGEN) following the manufacturer's recommendations. RNA was quantified using a NanoDrop-1000 spectrophotometer and quality was monitored with the Agilent 2100 Bioanalyzer (Agilent Technologies, Santa Clara, CA)."	"RNA was prepared using the PAXgene Blood RNA Kit (QIAGEN) following the manufacturer's recommendations. RNA was quantified using a NanoDrop-1000 spectrophotometer and quality was monitored with the Agilent 2100 Bioanalyzer (Agilent Technologies, Santa Clara, CA)."	"RNA was prepared using the PAXgene Blood RNA Kit (QIAGEN) following the manufacturer's recommendations. RNA was quantified using a NanoDrop-1000 spectrophotometer and quality was monitored with the Agilent 2100 Bioanalyzer (Agilent Technologies, Santa Clara, CA)."	"RNA was prepared using the PAXgene Blood RNA Kit (QIAGEN) following the manufacturer's recommendations. RNA was quantified using a NanoDrop-1000 spectrophotometer and quality was monitored with the Agilent 2100 Bioanalyzer (Agilent Technologies, Santa Clara, CA)."	"RNA was prepared using the PAXgene Blood RNA Kit (QIAGEN) following the manufacturer's recommendations. RNA was quantified using a NanoDrop-1000 spectrophotometer and quality was monitored with the Agilent 2100 Bioanalyzer (Agilent Technologies, Santa Clara, CA)."	"RNA was prepared using the PAXgene Blood RNA Kit (QIAGEN) following the manufacturer's recommendations. RNA was quantified using a NanoDrop-1000 spectrophotometer and quality was monitored with the Agilent 2100 Bioanalyzer (Agilent Technologies, Santa Clara, CA)."	"RNA was prepared using the PAXgene Blood RNA Kit (QIAGEN) following the manufacturer's recommendations. RNA was quantified using a NanoDrop-1000 spectrophotometer and quality was monitored with the Agilent 2100 Bioanalyzer (Agilent Technologies, Santa Clara, CA)."	"RNA was prepared using the PAXgene Blood RNA Kit (QIAGEN) following the manufacturer's recommendations. RNA was quantified using a NanoDrop-1000 spectrophotometer and quality was monitored with the Agilent 2100 Bioanalyzer (Agilent Technologies, Santa Clara, CA)."	"RNA was prepared using the PAXgene Blood RNA Kit (QIAGEN) following the manufacturer's recommendations. RNA was quantified using a NanoDrop-1000 spectrophotometer and quality was monitored with the Agilent 2100 Bioanalyzer (Agilent Technologies, Santa Clara, CA)."	"RNA was prepared using the PAXgene Blood RNA Kit (QIAGEN) following the manufacturer's recommendations. RNA was quantified using a NanoDrop-1000 spectrophotometer and quality was monitored with the Agilent 2100 Bioanalyzer (Agilent Technologies, Santa Clara, CA)."	"RNA was prepared using the PAXgene Blood RNA Kit (QIAGEN) following the manufacturer's recommendations. RNA was quantified using a NanoDrop-1000 spectrophotometer and quality was monitored with the Agilent 2100 Bioanalyzer (Agilent Technologies, Santa Clara, CA)."	"RNA was prepared using the PAXgene Blood RNA Kit (QIAGEN) following the manufacturer's recommendations. RNA was quantified using a NanoDrop-1000 spectrophotometer and quality was monitored with the Agilent 2100 Bioanalyzer (Agilent Technologies, Santa Clara, CA)."	"RNA was prepared using the PAXgene Blood RNA Kit (QIAGEN) following the manufacturer's recommendations. RNA was quantified using a NanoDrop-1000 spectrophotometer and quality was monitored with the Agilent 2100 Bioanalyzer (Agilent Technologies, Santa Clara, CA)."	"RNA was prepared using the PAXgene Blood RNA Kit (QIAGEN) following the manufacturer's recommendations. RNA was quantified using a NanoDrop-1000 spectrophotometer and quality was monitored with the Agilent 2100 Bioanalyzer (Agilent Technologies, Santa Clara, CA)."	"RNA was prepared using the PAXgene Blood RNA Kit (QIAGEN) following the manufacturer's recommendations. RNA was quantified using a NanoDrop-1000 spectrophotometer and quality was monitored with the Agilent 2100 Bioanalyzer (Agilent Technologies, Santa Clara, CA)."	"RNA was prepared using the PAXgene Blood RNA Kit (QIAGEN) following the manufacturer's recommendations. RNA was quantified using a NanoDrop-1000 spectrophotometer and quality was monitored with the Agilent 2100 Bioanalyzer (Agilent Technologies, Santa Clara, CA)."
!Sample_label_ch1	"Cy3"	"Cy3"	"Cy3"	"Cy3"	"Cy3"	"Cy3"	"Cy3"	"Cy3"	"Cy3"	"Cy3"	"Cy3"	"Cy3"	"Cy3"	"Cy3"	"Cy3"	"Cy3"	"Cy3"	"Cy3"	"Cy3"	"Cy3"
!Sample_label_protocol_ch1	"Cyanine-3 (Cy3) labeled cRNA was prepared from 0.25 ug RNA using the One-Color Low RNA Input Linear Amplification kit (Agilent) according to the manufacturer's instructions, followed by RNeasy column purification (QIAGEN). Dye incorporation and cRNA yield were checked with the NanoDrop ND-1000 Spectrophotometer."	"Cyanine-3 (Cy3) labeled cRNA was prepared from 0.25 ug RNA using the One-Color Low RNA Input Linear Amplification kit (Agilent) according to the manufacturer's instructions, followed by RNeasy column purification (QIAGEN). Dye incorporation and cRNA yield were checked with the NanoDrop ND-1000 Spectrophotometer."	"Cyanine-3 (Cy3) labeled cRNA was prepared from 0.25 ug RNA using the One-Color Low RNA Input Linear Amplification kit (Agilent) according to the manufacturer's instructions, followed by RNeasy column purification (QIAGEN). Dye incorporation and cRNA yield were checked with the NanoDrop ND-1000 Spectrophotometer."	"Cyanine-3 (Cy3) labeled cRNA was prepared from 0.25 ug RNA using the One-Color Low RNA Input Linear Amplification kit (Agilent) according to the manufacturer's instructions, followed by RNeasy column purification (QIAGEN). Dye incorporation and cRNA yield were checked with the NanoDrop ND-1000 Spectrophotometer."	"Cyanine-3 (Cy3) labeled cRNA was prepared from 0.25 ug RNA using the One-Color Low RNA Input Linear Amplification kit (Agilent) according to the manufacturer's instructions, followed by RNeasy column purification (QIAGEN). Dye incorporation and cRNA yield were checked with the NanoDrop ND-1000 Spectrophotometer."	"Cyanine-3 (Cy3) labeled cRNA was prepared from 0.25 ug RNA using the One-Color Low RNA Input Linear Amplification kit (Agilent) according to the manufacturer's instructions, followed by RNeasy column purification (QIAGEN). Dye incorporation and cRNA yield were checked with the NanoDrop ND-1000 Spectrophotometer."	"Cyanine-3 (Cy3) labeled cRNA was prepared from 0.25 ug RNA using the One-Color Low RNA Input Linear Amplification kit (Agilent) according to the manufacturer's instructions, followed by RNeasy column purification (QIAGEN). Dye incorporation and cRNA yield were checked with the NanoDrop ND-1000 Spectrophotometer."	"Cyanine-3 (Cy3) labeled cRNA was prepared from 0.25 ug RNA using the One-Color Low RNA Input Linear Amplification kit (Agilent) according to the manufacturer's instructions, followed by RNeasy column purification (QIAGEN). Dye incorporation and cRNA yield were checked with the NanoDrop ND-1000 Spectrophotometer."	"Cyanine-3 (Cy3) labeled cRNA was prepared from 0.25 ug RNA using the One-Color Low RNA Input Linear Amplification kit (Agilent) according to the manufacturer's instructions, followed by RNeasy column purification (QIAGEN). Dye incorporation and cRNA yield were checked with the NanoDrop ND-1000 Spectrophotometer."	"Cyanine-3 (Cy3) labeled cRNA was prepared from 0.25 ug RNA using the One-Color Low RNA Input Linear Amplification kit (Agilent) according to the manufacturer's instructions, followed by RNeasy column purification (QIAGEN). Dye incorporation and cRNA yield were checked with the NanoDrop ND-1000 Spectrophotometer."	"Cyanine-3 (Cy3) labeled cRNA was prepared from 0.25 ug RNA using the One-Color Low RNA Input Linear Amplification kit (Agilent) according to the manufacturer's instructions, followed by RNeasy column purification (QIAGEN). Dye incorporation and cRNA yield were checked with the NanoDrop ND-1000 Spectrophotometer."	"Cyanine-3 (Cy3) labeled cRNA was prepared from 0.25 ug RNA using the One-Color Low RNA Input Linear Amplification kit (Agilent) according to the manufacturer's instructions, followed by RNeasy column purification (QIAGEN). Dye incorporation and cRNA yield were checked with the NanoDrop ND-1000 Spectrophotometer."	"Cyanine-3 (Cy3) labeled cRNA was prepared from 0.25 ug RNA using the One-Color Low RNA Input Linear Amplification kit (Agilent) according to the manufacturer's instructions, followed by RNeasy column purification (QIAGEN). Dye incorporation and cRNA yield were checked with the NanoDrop ND-1000 Spectrophotometer."	"Cyanine-3 (Cy3) labeled cRNA was prepared from 0.25 ug RNA using the One-Color Low RNA Input Linear Amplification kit (Agilent) according to the manufacturer's instructions, followed by RNeasy column purification (QIAGEN). Dye incorporation and cRNA yield were checked with the NanoDrop ND-1000 Spectrophotometer."	"Cyanine-3 (Cy3) labeled cRNA was prepared from 0.25 ug RNA using the One-Color Low RNA Input Linear Amplification kit (Agilent) according to the manufacturer's instructions, followed by RNeasy column purification (QIAGEN). Dye incorporation and cRNA yield were checked with the NanoDrop ND-1000 Spectrophotometer."	"Cyanine-3 (Cy3) labeled cRNA was prepared from 0.25 ug RNA using the One-Color Low RNA Input Linear Amplification kit (Agilent) according to the manufacturer's instructions, followed by RNeasy column purification (QIAGEN). Dye incorporation and cRNA yield were checked with the NanoDrop ND-1000 Spectrophotometer."	"Cyanine-3 (Cy3) labeled cRNA was prepared from 0.25 ug RNA using the One-Color Low RNA Input Linear Amplification kit (Agilent) according to the manufacturer's instructions, followed by RNeasy column purification (QIAGEN). Dye incorporation and cRNA yield were checked with the NanoDrop ND-1000 Spectrophotometer."	"Cyanine-3 (Cy3) labeled cRNA was prepared from 0.25 ug RNA using the One-Color Low RNA Input Linear Amplification kit (Agilent) according to the manufacturer's instructions, followed by RNeasy column purification (QIAGEN). Dye incorporation and cRNA yield were checked with the NanoDrop ND-1000 Spectrophotometer."	"Cyanine-3 (Cy3) labeled cRNA was prepared from 0.25 ug RNA using the One-Color Low RNA Input Linear Amplification kit (Agilent) according to the manufacturer's instructions, followed by RNeasy column purification (QIAGEN). Dye incorporation and cRNA yield were checked with the NanoDrop ND-1000 Spectrophotometer."	"Cyanine-3 (Cy3) labeled cRNA was prepared from 0.25 ug RNA using the One-Color Low RNA Input Linear Amplification kit (Agilent) according to the manufacturer's instructions, followed by RNeasy column purification (QIAGEN). Dye incorporation and cRNA yield were checked with the NanoDrop ND-1000 Spectrophotometer."
!Sample_taxid_ch1	"9606"	"9606"	"9606"	"9606"	"9606"	"9606"	"9606"	"9606"	"9606"	"9606"	"9606"	"9606"	"9606"	"9606"	"9606"	"9606"	"9606"	"9606"	"9606"	"9606"
!Sample_hyb_protocol	"1.65 ug of Cy3-labelled cRNA (specific activity >10.0 pmol Cy3/ug cRNA) was fragmented at 60°C for 30 minutes in a reaction volume of 55 ul containing 1x Agilent fragmentation buffer and 2x Agilent blocking agent following the manufacturers instructions. On completion of the fragmentation reaction, 55 ul of 2x Agilent hybridization buffer was added to the fragmentation mixture and hybridized to Agilent Whole Human Genome Oligo Microarrays (G4112F) for 17 hours at 65°C in a rotating Agilent hybridization oven.  After hybridization, microarrays were washed 1 minute at room temperature with GE Wash Buffer 1 (Agilent) and 1 minute with 37°C GE Wash buffer 2 (Agilent), then dried immediately by brief centrifugation."	"1.65 ug of Cy3-labelled cRNA (specific activity >10.0 pmol Cy3/ug cRNA) was fragmented at 60°C for 30 minutes in a reaction volume of 55 ul containing 1x Agilent fragmentation buffer and 2x Agilent blocking agent following the manufacturers instructions. On completion of the fragmentation reaction, 55 ul of 2x Agilent hybridization buffer was added to the fragmentation mixture and hybridized to Agilent Whole Human Genome Oligo Microarrays (G4112F) for 17 hours at 65°C in a rotating Agilent hybridization oven.  After hybridization, microarrays were washed 1 minute at room temperature with GE Wash Buffer 1 (Agilent) and 1 minute with 37°C GE Wash buffer 2 (Agilent), then dried immediately by brief centrifugation."	"1.65 ug of Cy3-labelled cRNA (specific activity >10.0 pmol Cy3/ug cRNA) was fragmented at 60°C for 30 minutes in a reaction volume of 55 ul containing 1x Agilent fragmentation buffer and 2x Agilent blocking agent following the manufacturers instructions. On completion of the fragmentation reaction, 55 ul of 2x Agilent hybridization buffer was added to the fragmentation mixture and hybridized to Agilent Whole Human Genome Oligo Microarrays (G4112F) for 17 hours at 65°C in a rotating Agilent hybridization oven.  After hybridization, microarrays were washed 1 minute at room temperature with GE Wash Buffer 1 (Agilent) and 1 minute with 37°C GE Wash buffer 2 (Agilent), then dried immediately by brief centrifugation."	"1.65 ug of Cy3-labelled cRNA (specific activity >10.0 pmol Cy3/ug cRNA) was fragmented at 60°C for 30 minutes in a reaction volume of 55 ul containing 1x Agilent fragmentation buffer and 2x Agilent blocking agent following the manufacturers instructions. On completion of the fragmentation reaction, 55 ul of 2x Agilent hybridization buffer was added to the fragmentation mixture and hybridized to Agilent Whole Human Genome Oligo Microarrays (G4112F) for 17 hours at 65°C in a rotating Agilent hybridization oven.  After hybridization, microarrays were washed 1 minute at room temperature with GE Wash Buffer 1 (Agilent) and 1 minute with 37°C GE Wash buffer 2 (Agilent), then dried immediately by brief centrifugation."	"1.65 ug of Cy3-labelled cRNA (specific activity >10.0 pmol Cy3/ug cRNA) was fragmented at 60°C for 30 minutes in a reaction volume of 55 ul containing 1x Agilent fragmentation buffer and 2x Agilent blocking agent following the manufacturers instructions. On completion of the fragmentation reaction, 55 ul of 2x Agilent hybridization buffer was added to the fragmentation mixture and hybridized to Agilent Whole Human Genome Oligo Microarrays (G4112F) for 17 hours at 65°C in a rotating Agilent hybridization oven.  After hybridization, microarrays were washed 1 minute at room temperature with GE Wash Buffer 1 (Agilent) and 1 minute with 37°C GE Wash buffer 2 (Agilent), then dried immediately by brief centrifugation."	"1.65 ug of Cy3-labelled cRNA (specific activity >10.0 pmol Cy3/ug cRNA) was fragmented at 60°C for 30 minutes in a reaction volume of 55 ul containing 1x Agilent fragmentation buffer and 2x Agilent blocking agent following the manufacturers instructions. On completion of the fragmentation reaction, 55 ul of 2x Agilent hybridization buffer was added to the fragmentation mixture and hybridized to Agilent Whole Human Genome Oligo Microarrays (G4112F) for 17 hours at 65°C in a rotating Agilent hybridization oven.  After hybridization, microarrays were washed 1 minute at room temperature with GE Wash Buffer 1 (Agilent) and 1 minute with 37°C GE Wash buffer 2 (Agilent), then dried immediately by brief centrifugation."	"1.65 ug of Cy3-labelled cRNA (specific activity >10.0 pmol Cy3/ug cRNA) was fragmented at 60°C for 30 minutes in a reaction volume of 55 ul containing 1x Agilent fragmentation buffer and 2x Agilent blocking agent following the manufacturers instructions. On completion of the fragmentation reaction, 55 ul of 2x Agilent hybridization buffer was added to the fragmentation mixture and hybridized to Agilent Whole Human Genome Oligo Microarrays (G4112F) for 17 hours at 65°C in a rotating Agilent hybridization oven.  After hybridization, microarrays were washed 1 minute at room temperature with GE Wash Buffer 1 (Agilent) and 1 minute with 37°C GE Wash buffer 2 (Agilent), then dried immediately by brief centrifugation."	"1.65 ug of Cy3-labelled cRNA (specific activity >10.0 pmol Cy3/ug cRNA) was fragmented at 60°C for 30 minutes in a reaction volume of 55 ul containing 1x Agilent fragmentation buffer and 2x Agilent blocking agent following the manufacturers instructions. On completion of the fragmentation reaction, 55 ul of 2x Agilent hybridization buffer was added to the fragmentation mixture and hybridized to Agilent Whole Human Genome Oligo Microarrays (G4112F) for 17 hours at 65°C in a rotating Agilent hybridization oven.  After hybridization, microarrays were washed 1 minute at room temperature with GE Wash Buffer 1 (Agilent) and 1 minute with 37°C GE Wash buffer 2 (Agilent), then dried immediately by brief centrifugation."	"1.65 ug of Cy3-labelled cRNA (specific activity >10.0 pmol Cy3/ug cRNA) was fragmented at 60°C for 30 minutes in a reaction volume of 55 ul containing 1x Agilent fragmentation buffer and 2x Agilent blocking agent following the manufacturers instructions. On completion of the fragmentation reaction, 55 ul of 2x Agilent hybridization buffer was added to the fragmentation mixture and hybridized to Agilent Whole Human Genome Oligo Microarrays (G4112F) for 17 hours at 65°C in a rotating Agilent hybridization oven.  After hybridization, microarrays were washed 1 minute at room temperature with GE Wash Buffer 1 (Agilent) and 1 minute with 37°C GE Wash buffer 2 (Agilent), then dried immediately by brief centrifugation."	"1.65 ug of Cy3-labelled cRNA (specific activity >10.0 pmol Cy3/ug cRNA) was fragmented at 60°C for 30 minutes in a reaction volume of 55 ul containing 1x Agilent fragmentation buffer and 2x Agilent blocking agent following the manufacturers instructions. On completion of the fragmentation reaction, 55 ul of 2x Agilent hybridization buffer was added to the fragmentation mixture and hybridized to Agilent Whole Human Genome Oligo Microarrays (G4112F) for 17 hours at 65°C in a rotating Agilent hybridization oven.  After hybridization, microarrays were washed 1 minute at room temperature with GE Wash Buffer 1 (Agilent) and 1 minute with 37°C GE Wash buffer 2 (Agilent), then dried immediately by brief centrifugation."	"1.65 ug of Cy3-labelled cRNA (specific activity >10.0 pmol Cy3/ug cRNA) was fragmented at 60°C for 30 minutes in a reaction volume of 55 ul containing 1x Agilent fragmentation buffer and 2x Agilent blocking agent following the manufacturers instructions. On completion of the fragmentation reaction, 55 ul of 2x Agilent hybridization buffer was added to the fragmentation mixture and hybridized to Agilent Whole Human Genome Oligo Microarrays (G4112F) for 17 hours at 65°C in a rotating Agilent hybridization oven.  After hybridization, microarrays were washed 1 minute at room temperature with GE Wash Buffer 1 (Agilent) and 1 minute with 37°C GE Wash buffer 2 (Agilent), then dried immediately by brief centrifugation."	"1.65 ug of Cy3-labelled cRNA (specific activity >10.0 pmol Cy3/ug cRNA) was fragmented at 60°C for 30 minutes in a reaction volume of 55 ul containing 1x Agilent fragmentation buffer and 2x Agilent blocking agent following the manufacturers instructions. On completion of the fragmentation reaction, 55 ul of 2x Agilent hybridization buffer was added to the fragmentation mixture and hybridized to Agilent Whole Human Genome Oligo Microarrays (G4112F) for 17 hours at 65°C in a rotating Agilent hybridization oven.  After hybridization, microarrays were washed 1 minute at room temperature with GE Wash Buffer 1 (Agilent) and 1 minute with 37°C GE Wash buffer 2 (Agilent), then dried immediately by brief centrifugation."	"1.65 ug of Cy3-labelled cRNA (specific activity >10.0 pmol Cy3/ug cRNA) was fragmented at 60°C for 30 minutes in a reaction volume of 55 ul containing 1x Agilent fragmentation buffer and 2x Agilent blocking agent following the manufacturers instructions. On completion of the fragmentation reaction, 55 ul of 2x Agilent hybridization buffer was added to the fragmentation mixture and hybridized to Agilent Whole Human Genome Oligo Microarrays (G4112F) for 17 hours at 65°C in a rotating Agilent hybridization oven.  After hybridization, microarrays were washed 1 minute at room temperature with GE Wash Buffer 1 (Agilent) and 1 minute with 37°C GE Wash buffer 2 (Agilent), then dried immediately by brief centrifugation."	"1.65 ug of Cy3-labelled cRNA (specific activity >10.0 pmol Cy3/ug cRNA) was fragmented at 60°C for 30 minutes in a reaction volume of 55 ul containing 1x Agilent fragmentation buffer and 2x Agilent blocking agent following the manufacturers instructions. On completion of the fragmentation reaction, 55 ul of 2x Agilent hybridization buffer was added to the fragmentation mixture and hybridized to Agilent Whole Human Genome Oligo Microarrays (G4112F) for 17 hours at 65°C in a rotating Agilent hybridization oven.  After hybridization, microarrays were washed 1 minute at room temperature with GE Wash Buffer 1 (Agilent) and 1 minute with 37°C GE Wash buffer 2 (Agilent), then dried immediately by brief centrifugation."	"1.65 ug of Cy3-labelled cRNA (specific activity >10.0 pmol Cy3/ug cRNA) was fragmented at 60°C for 30 minutes in a reaction volume of 55 ul containing 1x Agilent fragmentation buffer and 2x Agilent blocking agent following the manufacturers instructions. On completion of the fragmentation reaction, 55 ul of 2x Agilent hybridization buffer was added to the fragmentation mixture and hybridized to Agilent Whole Human Genome Oligo Microarrays (G4112F) for 17 hours at 65°C in a rotating Agilent hybridization oven.  After hybridization, microarrays were washed 1 minute at room temperature with GE Wash Buffer 1 (Agilent) and 1 minute with 37°C GE Wash buffer 2 (Agilent), then dried immediately by brief centrifugation."	"1.65 ug of Cy3-labelled cRNA (specific activity >10.0 pmol Cy3/ug cRNA) was fragmented at 60°C for 30 minutes in a reaction volume of 55 ul containing 1x Agilent fragmentation buffer and 2x Agilent blocking agent following the manufacturers instructions. On completion of the fragmentation reaction, 55 ul of 2x Agilent hybridization buffer was added to the fragmentation mixture and hybridized to Agilent Whole Human Genome Oligo Microarrays (G4112F) for 17 hours at 65°C in a rotating Agilent hybridization oven.  After hybridization, microarrays were washed 1 minute at room temperature with GE Wash Buffer 1 (Agilent) and 1 minute with 37°C GE Wash buffer 2 (Agilent), then dried immediately by brief centrifugation."	"1.65 ug of Cy3-labelled cRNA (specific activity >10.0 pmol Cy3/ug cRNA) was fragmented at 60°C for 30 minutes in a reaction volume of 55 ul containing 1x Agilent fragmentation buffer and 2x Agilent blocking agent following the manufacturers instructions. On completion of the fragmentation reaction, 55 ul of 2x Agilent hybridization buffer was added to the fragmentation mixture and hybridized to Agilent Whole Human Genome Oligo Microarrays (G4112F) for 17 hours at 65°C in a rotating Agilent hybridization oven.  After hybridization, microarrays were washed 1 minute at room temperature with GE Wash Buffer 1 (Agilent) and 1 minute with 37°C GE Wash buffer 2 (Agilent), then dried immediately by brief centrifugation."	"1.65 ug of Cy3-labelled cRNA (specific activity >10.0 pmol Cy3/ug cRNA) was fragmented at 60°C for 30 minutes in a reaction volume of 55 ul containing 1x Agilent fragmentation buffer and 2x Agilent blocking agent following the manufacturers instructions. On completion of the fragmentation reaction, 55 ul of 2x Agilent hybridization buffer was added to the fragmentation mixture and hybridized to Agilent Whole Human Genome Oligo Microarrays (G4112F) for 17 hours at 65°C in a rotating Agilent hybridization oven.  After hybridization, microarrays were washed 1 minute at room temperature with GE Wash Buffer 1 (Agilent) and 1 minute with 37°C GE Wash buffer 2 (Agilent), then dried immediately by brief centrifugation."	"1.65 ug of Cy3-labelled cRNA (specific activity >10.0 pmol Cy3/ug cRNA) was fragmented at 60°C for 30 minutes in a reaction volume of 55 ul containing 1x Agilent fragmentation buffer and 2x Agilent blocking agent following the manufacturers instructions. On completion of the fragmentation reaction, 55 ul of 2x Agilent hybridization buffer was added to the fragmentation mixture and hybridized to Agilent Whole Human Genome Oligo Microarrays (G4112F) for 17 hours at 65°C in a rotating Agilent hybridization oven.  After hybridization, microarrays were washed 1 minute at room temperature with GE Wash Buffer 1 (Agilent) and 1 minute with 37°C GE Wash buffer 2 (Agilent), then dried immediately by brief centrifugation."	"1.65 ug of Cy3-labelled cRNA (specific activity >10.0 pmol Cy3/ug cRNA) was fragmented at 60°C for 30 minutes in a reaction volume of 55 ul containing 1x Agilent fragmentation buffer and 2x Agilent blocking agent following the manufacturers instructions. On completion of the fragmentation reaction, 55 ul of 2x Agilent hybridization buffer was added to the fragmentation mixture and hybridized to Agilent Whole Human Genome Oligo Microarrays (G4112F) for 17 hours at 65°C in a rotating Agilent hybridization oven.  After hybridization, microarrays were washed 1 minute at room temperature with GE Wash Buffer 1 (Agilent) and 1 minute with 37°C GE Wash buffer 2 (Agilent), then dried immediately by brief centrifugation."
!Sample_scan_protocol	"Slides were scanned immediately after washing on the Agilent DNA Microarray Scanner using one color scan setting for 1x44k array slides (Scan Area 61x21.6 mm, Scan resolution 10um, Dye channel is set to Green and Green PMT is set to 100%)."	"Slides were scanned immediately after washing on the Agilent DNA Microarray Scanner using one color scan setting for 1x44k array slides (Scan Area 61x21.6 mm, Scan resolution 10um, Dye channel is set to Green and Green PMT is set to 100%)."	"Slides were scanned immediately after washing on the Agilent DNA Microarray Scanner using one color scan setting for 1x44k array slides (Scan Area 61x21.6 mm, Scan resolution 10um, Dye channel is set to Green and Green PMT is set to 100%)."	"Slides were scanned immediately after washing on the Agilent DNA Microarray Scanner using one color scan setting for 1x44k array slides (Scan Area 61x21.6 mm, Scan resolution 10um, Dye channel is set to Green and Green PMT is set to 100%)."	"Slides were scanned immediately after washing on the Agilent DNA Microarray Scanner using one color scan setting for 1x44k array slides (Scan Area 61x21.6 mm, Scan resolution 10um, Dye channel is set to Green and Green PMT is set to 100%)."	"Slides were scanned immediately after washing on the Agilent DNA Microarray Scanner using one color scan setting for 1x44k array slides (Scan Area 61x21.6 mm, Scan resolution 10um, Dye channel is set to Green and Green PMT is set to 100%)."	"Slides were scanned immediately after washing on the Agilent DNA Microarray Scanner using one color scan setting for 1x44k array slides (Scan Area 61x21.6 mm, Scan resolution 10um, Dye channel is set to Green and Green PMT is set to 100%)."	"Slides were scanned immediately after washing on the Agilent DNA Microarray Scanner using one color scan setting for 1x44k array slides (Scan Area 61x21.6 mm, Scan resolution 10um, Dye channel is set to Green and Green PMT is set to 100%)."	"Slides were scanned immediately after washing on the Agilent DNA Microarray Scanner using one color scan setting for 1x44k array slides (Scan Area 61x21.6 mm, Scan resolution 10um, Dye channel is set to Green and Green PMT is set to 100%)."	"Slides were scanned immediately after washing on the Agilent DNA Microarray Scanner using one color scan setting for 1x44k array slides (Scan Area 61x21.6 mm, Scan resolution 10um, Dye channel is set to Green and Green PMT is set to 100%)."	"Slides were scanned immediately after washing on the Agilent DNA Microarray Scanner using one color scan setting for 1x44k array slides (Scan Area 61x21.6 mm, Scan resolution 10um, Dye channel is set to Green and Green PMT is set to 100%)."	"Slides were scanned immediately after washing on the Agilent DNA Microarray Scanner using one color scan setting for 1x44k array slides (Scan Area 61x21.6 mm, Scan resolution 10um, Dye channel is set to Green and Green PMT is set to 100%)."	"Slides were scanned immediately after washing on the Agilent DNA Microarray Scanner using one color scan setting for 1x44k array slides (Scan Area 61x21.6 mm, Scan resolution 10um, Dye channel is set to Green and Green PMT is set to 100%)."	"Slides were scanned immediately after washing on the Agilent DNA Microarray Scanner using one color scan setting for 1x44k array slides (Scan Area 61x21.6 mm, Scan resolution 10um, Dye channel is set to Green and Green PMT is set to 100%)."	"Slides were scanned immediately after washing on the Agilent DNA Microarray Scanner using one color scan setting for 1x44k array slides (Scan Area 61x21.6 mm, Scan resolution 10um, Dye channel is set to Green and Green PMT is set to 100%)."	"Slides were scanned immediately after washing on the Agilent DNA Microarray Scanner using one color scan setting for 1x44k array slides (Scan Area 61x21.6 mm, Scan resolution 10um, Dye channel is set to Green and Green PMT is set to 100%)."	"Slides were scanned immediately after washing on the Agilent DNA Microarray Scanner using one color scan setting for 1x44k array slides (Scan Area 61x21.6 mm, Scan resolution 10um, Dye channel is set to Green and Green PMT is set to 100%)."	"Slides were scanned immediately after washing on the Agilent DNA Microarray Scanner using one color scan setting for 1x44k array slides (Scan Area 61x21.6 mm, Scan resolution 10um, Dye channel is set to Green and Green PMT is set to 100%)."	"Slides were scanned immediately after washing on the Agilent DNA Microarray Scanner using one color scan setting for 1x44k array slides (Scan Area 61x21.6 mm, Scan resolution 10um, Dye channel is set to Green and Green PMT is set to 100%)."	"Slides were scanned immediately after washing on the Agilent DNA Microarray Scanner using one color scan setting for 1x44k array slides (Scan Area 61x21.6 mm, Scan resolution 10um, Dye channel is set to Green and Green PMT is set to 100%)."
!Sample_description	"Gene expression in human blood before exercise"	"Gene expression in human blood immediately after 4hrs of exercise"	"Gene expression in human blood 8hr after the start of exercise"	"Gene expression in human blood 24hr after the start of exercise"	"Gene expression in human blood before exercise"	"Gene expression in human blood immediately after 4hrs of exercise"	"Gene expression in human blood 8hr after the start of exercise"	"Gene expression in human blood 24hr after the start of exercise"	"Gene expression in human blood before exercise"	"Gene expression in human blood immediately after 4hrs of exercise"	"Gene expression in human blood 8hr after the start of exercise"	"Gene expression in human blood 24hr after the start of exercise"	"Gene expression in human blood before exercise"	"Gene expression in human blood immediately after 4hrs of exercise"	"Gene expression in human blood 8hr after the start of exercise"	"Gene expression in human blood 24hr after the start of exercise"	"Gene expression in human blood before exercise"	"Gene expression in human blood immediately after 4hrs of exercise"	"Gene expression in human blood 8hr after the start of exercise"	"Gene expression in human blood 24hr after the start of exercise"
!Sample_data_processing	"The scanned images were analyzed with Feature Extraction Software using default parameters to obtain background subtracted and spatially detrended Processed Signal intensities."	"The scanned images were analyzed with Feature Extraction Software using default parameters to obtain background subtracted and spatially detrended Processed Signal intensities."	"The scanned images were analyzed with Feature Extraction Software using default parameters to obtain background subtracted and spatially detrended Processed Signal intensities."	"The scanned images were analyzed with Feature Extraction Software using default parameters to obtain background subtracted and spatially detrended Processed Signal intensities."	"The scanned images were analyzed with Feature Extraction Software using default parameters to obtain background subtracted and spatially detrended Processed Signal intensities."	"The scanned images were analyzed with Feature Extraction Software using default parameters to obtain background subtracted and spatially detrended Processed Signal intensities."	"The scanned images were analyzed with Feature Extraction Software using default parameters to obtain background subtracted and spatially detrended Processed Signal intensities."	"The scanned images were analyzed with Feature Extraction Software using default parameters to obtain background subtracted and spatially detrended Processed Signal intensities."	"The scanned images were analyzed with Feature Extraction Software using default parameters to obtain background subtracted and spatially detrended Processed Signal intensities."	"The scanned images were analyzed with Feature Extraction Software using default parameters to obtain background subtracted and spatially detrended Processed Signal intensities."	"The scanned images were analyzed with Feature Extraction Software using default parameters to obtain background subtracted and spatially detrended Processed Signal intensities."	"The scanned images were analyzed with Feature Extraction Software using default parameters to obtain background subtracted and spatially detrended Processed Signal intensities."	"The scanned images were analyzed with Feature Extraction Software using default parameters to obtain background subtracted and spatially detrended Processed Signal intensities."	"The scanned images were analyzed with Feature Extraction Software using default parameters to obtain background subtracted and spatially detrended Processed Signal intensities."	"The scanned images were analyzed with Feature Extraction Software using default parameters to obtain background subtracted and spatially detrended Processed Signal intensities."	"The scanned images were analyzed with Feature Extraction Software using default parameters to obtain background subtracted and spatially detrended Processed Signal intensities."	"The scanned images were analyzed with Feature Extraction Software using default parameters to obtain background subtracted and spatially detrended Processed Signal intensities."	"The scanned images were analyzed with Feature Extraction Software using default parameters to obtain background subtracted and spatially detrended Processed Signal intensities."	"The scanned images were analyzed with Feature Extraction Software using default parameters to obtain background subtracted and spatially detrended Processed Signal intensities."	"The scanned images were analyzed with Feature Extraction Software using default parameters to obtain background subtracted and spatially detrended Processed Signal intensities."
!Sample_platform_id	"GPL4133"	"GPL4133"	"GPL4133"	"GPL4133"	"GPL4133"	"GPL4133"	"GPL4133"	"GPL4133"	"GPL4133"	"GPL4133"	"GPL4133"	"GPL4133"	"GPL4133"	"GPL4133"	"GPL4133"	"GPL4133"	"GPL4133"	"GPL4133"	"GPL4133"	"GPL4133"
!Sample_contact_name	"Seiji,,Nakamura"	"Seiji,,Nakamura"	"Seiji,,Nakamura"	"Seiji,,Nakamura"	"Seiji,,Nakamura"	"Seiji,,Nakamura"	"Seiji,,Nakamura"	"Seiji,,Nakamura"	"Seiji,,Nakamura"	"Seiji,,Nakamura"	"Seiji,,Nakamura"	"Seiji,,Nakamura"	"Seiji,,Nakamura"	"Seiji,,Nakamura"	"Seiji,,Nakamura"	"Seiji,,Nakamura"	"Seiji,,Nakamura"	"Seiji,,Nakamura"	"Seiji,,Nakamura"	"Seiji,,Nakamura"
!Sample_contact_email	"nakamura@dna-chip.co.jp"	"nakamura@dna-chip.co.jp"	"nakamura@dna-chip.co.jp"	"nakamura@dna-chip.co.jp"	"nakamura@dna-chip.co.jp"	"nakamura@dna-chip.co.jp"	"nakamura@dna-chip.co.jp"	"nakamura@dna-chip.co.jp"	"nakamura@dna-chip.co.jp"	"nakamura@dna-chip.co.jp"	"nakamura@dna-chip.co.jp"	"nakamura@dna-chip.co.jp"	"nakamura@dna-chip.co.jp"	"nakamura@dna-chip.co.jp"	"nakamura@dna-chip.co.jp"	"nakamura@dna-chip.co.jp"	"nakamura@dna-chip.co.jp"	"nakamura@dna-chip.co.jp"	"nakamura@dna-chip.co.jp"	"nakamura@dna-chip.co.jp"
!Sample_contact_phone	"+81-3-5777-1700"	"+81-3-5777-1700"	"+81-3-5777-1700"	"+81-3-5777-1700"	"+81-3-5777-1700"	"+81-3-5777-1700"	"+81-3-5777-1700"	"+81-3-5777-1700"	"+81-3-5777-1700"	"+81-3-5777-1700"	"+81-3-5777-1700"	"+81-3-5777-1700"	"+81-3-5777-1700"	"+81-3-5777-1700"	"+81-3-5777-1700"	"+81-3-5777-1700"	"+81-3-5777-1700"	"+81-3-5777-1700"	"+81-3-5777-1700"	"+81-3-5777-1700"
!Sample_contact_institute	"DNA Chip Research Inc."	"DNA Chip Research Inc."	"DNA Chip Research Inc."	"DNA Chip Research Inc."	"DNA Chip Research Inc."	"DNA Chip Research Inc."	"DNA Chip Research Inc."	"DNA Chip Research Inc."	"DNA Chip Research Inc."	"DNA Chip Research Inc."	"DNA Chip Research Inc."	"DNA Chip Research Inc."	"DNA Chip Research Inc."	"DNA Chip Research Inc."	"DNA Chip Research Inc."	"DNA Chip Research Inc."	"DNA Chip Research Inc."	"DNA Chip Research Inc."	"DNA Chip Research Inc."	"DNA Chip Research Inc."
!Sample_contact_address	"1-15-1, Kaigan, Suzuebaydium 5F"	"1-15-1, Kaigan, Suzuebaydium 5F"	"1-15-1, Kaigan, Suzuebaydium 5F"	"1-15-1, Kaigan, Suzuebaydium 5F"	"1-15-1, Kaigan, Suzuebaydium 5F"	"1-15-1, Kaigan, Suzuebaydium 5F"	"1-15-1, Kaigan, Suzuebaydium 5F"	"1-15-1, Kaigan, Suzuebaydium 5F"	"1-15-1, Kaigan, Suzuebaydium 5F"	"1-15-1, Kaigan, Suzuebaydium 5F"	"1-15-1, Kaigan, Suzuebaydium 5F"	"1-15-1, Kaigan, Suzuebaydium 5F"	"1-15-1, Kaigan, Suzuebaydium 5F"	"1-15-1, Kaigan, Suzuebaydium 5F"	"1-15-1, Kaigan, Suzuebaydium 5F"	"1-15-1, Kaigan, Suzuebaydium 5F"	"1-15-1, Kaigan, Suzuebaydium 5F"	"1-15-1, Kaigan, Suzuebaydium 5F"	"1-15-1, Kaigan, Suzuebaydium 5F"	"1-15-1, Kaigan, Suzuebaydium 5F"
!Sample_contact_city	"Minato-ku"	"Minato-ku"	"Minato-ku"	"Minato-ku"	"Minato-ku"	"Minato-ku"	"Minato-ku"	"Minato-ku"	"Minato-ku"	"Minato-ku"	"Minato-ku"	"Minato-ku"	"Minato-ku"	"Minato-ku"	"Minato-ku"	"Minato-ku"	"Minato-ku"	"Minato-ku"	"Minato-ku"	"Minato-ku"
!Sample_contact_state	"Tokyo"	"Tokyo"	"Tokyo"	"Tokyo"	"Tokyo"	"Tokyo"	"Tokyo"	"Tokyo"	"Tokyo"	"Tokyo"	"Tokyo"	"Tokyo"	"Tokyo"	"Tokyo"	"Tokyo"	"Tokyo"	"Tokyo"	"Tokyo"	"Tokyo"	"Tokyo"
!Sample_contact_zip/postal_code	"105-0022"	"105-0022"	"105-0022"	"105-0022"	"105-0022"	"105-0022"	"105-0022"	"105-0022"	"105-0022"	"105-0022"	"105-0022"	"105-0022"	"105-0022"	"105-0022"	"105-0022"	"105-0022"	"105-0022"	"105-0022"	"105-0022"	"105-0022"
!Sample_contact_country	"Japan"	"Japan"	"Japan"	"Japan"	"Japan"	"Japan"	"Japan"	"Japan"	"Japan"	"Japan"	"Japan"	"Japan"	"Japan"	"Japan"	"Japan"	"Japan"	"Japan"	"Japan"	"Japan"	"Japan"
!Sample_supplementary_file	"ftp://ftp.ncbi.nlm.nih.gov/geo/samples/GSM469nnn/GSM469524/suppl/GSM469524.txt.gz"	"ftp://ftp.ncbi.nlm.nih.gov/geo/samples/GSM469nnn/GSM469525/suppl/GSM469525.txt.gz"	"ftp://ftp.ncbi.nlm.nih.gov/geo/samples/GSM469nnn/GSM469526/suppl/GSM469526.txt.gz"	"ftp://ftp.ncbi.nlm.nih.gov/geo/samples/GSM469nnn/GSM469527/suppl/GSM469527.txt.gz"	"ftp://ftp.ncbi.nlm.nih.gov/geo/samples/GSM469nnn/GSM469528/suppl/GSM469528.txt.gz"	"ftp://ftp.ncbi.nlm.nih.gov/geo/samples/GSM469nnn/GSM469529/suppl/GSM469529.txt.gz"	"ftp://ftp.ncbi.nlm.nih.gov/geo/samples/GSM469nnn/GSM469530/suppl/GSM469530.txt.gz"	"ftp://ftp.ncbi.nlm.nih.gov/geo/samples/GSM469nnn/GSM469531/suppl/GSM469531.txt.gz"	"ftp://ftp.ncbi.nlm.nih.gov/geo/samples/GSM469nnn/GSM469532/suppl/GSM469532.txt.gz"	"ftp://ftp.ncbi.nlm.nih.gov/geo/samples/GSM469nnn/GSM469533/suppl/GSM469533.txt.gz"	"ftp://ftp.ncbi.nlm.nih.gov/geo/samples/GSM469nnn/GSM469534/suppl/GSM469534.txt.gz"	"ftp://ftp.ncbi.nlm.nih.gov/geo/samples/GSM469nnn/GSM469535/suppl/GSM469535.txt.gz"	"ftp://ftp.ncbi.nlm.nih.gov/geo/samples/GSM469nnn/GSM469536/suppl/GSM469536.txt.gz"	"ftp://ftp.ncbi.nlm.nih.gov/geo/samples/GSM469nnn/GSM469537/suppl/GSM469537.txt.gz"	"ftp://ftp.ncbi.nlm.nih.gov/geo/samples/GSM469nnn/GSM469538/suppl/GSM469538.txt.gz"	"ftp://ftp.ncbi.nlm.nih.gov/geo/samples/GSM469nnn/GSM469539/suppl/GSM469539.txt.gz"	"ftp://ftp.ncbi.nlm.nih.gov/geo/samples/GSM469nnn/GSM469540/suppl/GSM469540.txt.gz"	"ftp://ftp.ncbi.nlm.nih.gov/geo/samples/GSM469nnn/GSM469541/suppl/GSM469541.txt.gz"	"ftp://ftp.ncbi.nlm.nih.gov/geo/samples/GSM469nnn/GSM469542/suppl/GSM469542.txt.gz"	"ftp://ftp.ncbi.nlm.nih.gov/geo/samples/GSM469nnn/GSM469543/suppl/GSM469543.txt.gz"
!Sample_data_row_count	"45015"	"45015"	"45015"	"45015"	"45015"	"45015"	"45015"	"45015"	"45015"	"45015"	"45015"	"45015"	"45015"	"45015"	"45015"	"45015"	"45015"	"45015"	"45015"	"45015"
!series_matrix_table_begin
"ID_REF"	"GSM469524"	"GSM469525"	"GSM469526"	"GSM469527"	"GSM469528"	"GSM469529"	"GSM469530"	"GSM469531"	"GSM469532"	"GSM469533"	"GSM469534"	"GSM469535"	"GSM469536"	"GSM469537"	"GSM469538"	"GSM469539"	"GSM469540"	"GSM469541"	"GSM469542"	"GSM469543"
1	4.836347e+005	4.123823e+005	4.584879e+005	4.079495e+005	4.499000e+005	4.524601e+005	4.175487e+005	3.817028e+005	4.642945e+005	2.771607e+005	4.450967e+005	3.895427e+005	2.643945e+005	2.706302e+005	3.650748e+005	3.415055e+005	3.281726e+005	3.285571e+005	3.221557e+005	2.901567e+005
2	5.130498e+000	2.391127e+000	2.750251e+000	2.750261e+000	3.018121e+000	2.250181e+000	2.184147e+000	2.474203e+000	2.846746e+000	2.442707e+000	2.359812e+000	2.450946e+000	2.767378e+000	2.088260e+000	2.396397e+000	2.274505e+000	2.743142e+000	2.521932e+000	2.057909e+000	6.117961e+000
3	2.764353e+000	2.393819e+000	2.748948e+000	2.754984e+000	3.019111e+000	2.253378e+000	2.189953e+000	2.475880e+000	2.851585e+000	2.447387e+000	2.355970e+000	2.457639e+000	2.769695e+000	2.093688e+000	2.392341e+000	2.276022e+000	2.735994e+000	2.524315e+000	2.062256e+000	6.115782e+000
4	2.772280e+000	2.396332e+000	2.747559e+000	2.759122e+000	3.019870e+000	2.256516e+000	2.195186e+000	2.477445e+000	2.855949e+000	2.451925e+000	2.352579e+000	2.463836e+000	2.772135e+000	2.098692e+000	2.388879e+000	2.277887e+000	2.728796e+000	2.526062e+000	2.066340e+000	6.113117e+000
5	3.573304e+000	2.398735e+000	2.746221e+000	2.762779e+000	3.020413e+000	2.259460e+000	2.200094e+000	3.413943e+000	2.860377e+000	2.456438e+000	2.349667e+000	2.469681e+000	2.774821e+000	2.103477e+000	2.385878e+000	2.279846e+000	2.722721e+000	2.527870e+000	2.070159e+000	6.109946e+000
6	2.786454e+000	2.400938e+000	2.744944e+000	2.765913e+000	3.020823e+000	2.262490e+000	4.460538e+000	2.480287e+000	2.864580e+000	2.460726e+000	2.347254e+000	2.475080e+000	2.777653e+000	2.107830e+000	2.383488e+000	2.282060e+000	2.716534e+000	2.529559e+000	2.073901e+000	6.106366e+000
7	2.792597e+000	5.686670e+000	2.743720e+000	3.985365e+000	3.021147e+000	2.265446e+000	4.756936e+000	2.481655e+000	2.868569e+000	2.464842e+000	2.345277e+000	2.480235e+000	2.780661e+000	2.111947e+000	2.381609e+000	2.284480e+000	2.710834e+000	2.531145e+000	2.077387e+000	6.102562e+000
8	2.798317e+000	2.405263e+000	2.742625e+000	2.771215e+000	3.021474e+000	2.268520e+000	2.212845e+000	2.483023e+000	2.872653e+000	2.469269e+000	2.343810e+000	2.485066e+000	2.783933e+000	2.115852e+000	2.380252e+000	2.287185e+000	2.705423e+000	3.067988e+000	2.080673e+000	6.098672e+000
9	2.803582e+000	2.407545e+000	2.741697e+000	2.773411e+000	3.021792e+000	2.271505e+000	2.216562e+000	2.484414e+000	2.876240e+000	2.473475e+000	2.342842e+000	2.489592e+000	2.787302e+000	2.119481e+000	2.379405e+000	2.290021e+000	2.700434e+000	2.534116e+000	2.083934e+000	6.094754e+000
10	2.808496e+000	2.409795e+000	2.740956e+000	2.775428e+000	5.491798e+000	2.353008e+000	3.758065e+000	3.934602e+000	2.879962e+000	2.477661e+000	2.612975e+000	2.493948e+000	2.791038e+000	2.122998e+000	2.379053e+000	2.293351e+000	2.695913e+000	2.535547e+000	2.087056e+000	6.091058e+000
11	2.813111e+000	2.411986e+000	2.740411e+000	4.548903e+000	3.022358e+000	2.277829e+000	3.252707e+000	2.487411e+000	2.883642e+000	2.481760e+000	2.342187e+000	2.498063e+000	2.795067e+000	2.126297e+000	2.379200e+000	2.296553e+000	2.691701e+000	2.537039e+000	2.090230e+000	6.087488e+000
12	1.497703e+003	4.415457e+003	3.074240e+003	1.979901e+003	1.628340e+003	5.288898e+003	4.721522e+003	3.878309e+003	3.301737e+003	2.030241e+004	1.322103e+004	4.881153e+003	3.243776e+003	8.418481e+003	5.764673e+003	3.308403e+003	2.495028e+003	7.505844e+003	6.306948e+003	3.280461e+003
13	1.317378e+001	2.926011e+001	3.134487e+001	1.748824e+001	2.482819e+001	3.645179e+001	5.842774e+001	3.058439e+001	1.095999e+002	1.868725e+002	1.621808e+002	1.122213e+002	3.297114e+001	5.806678e+001	7.086335e+001	3.777288e+001	6.918442e+001	1.205838e+002	1.048357e+002	7.403420e+001
14	1.757040e+002	4.641067e+002	4.129283e+002	3.925394e+002	2.527358e+002	4.834270e+002	4.074115e+002	3.821007e+002	1.384668e+003	2.629796e+003	2.011309e+003	1.315086e+003	1.131355e+003	1.596998e+003	1.232023e+003	1.107432e+003	9.255589e+002	1.609864e+003	1.707464e+003	1.155682e+003
15	4.728902e+001	6.789555e+001	6.780059e+001	6.887927e+001	4.236566e+001	8.856268e+001	7.292330e+001	8.592607e+001	6.349303e+001	1.729724e+002	7.006855e+001	5.626949e+001	1.023373e+002	1.538371e+002	7.442319e+001	9.156363e+001	6.511551e+001	1.341898e+002	8.666478e+001	7.502161e+001
16	1.267994e+003	2.806073e+003	2.365535e+003	2.211615e+003	1.968501e+003	3.732315e+003	3.831438e+003	4.039621e+003	5.439610e+003	7.179952e+003	6.852716e+003	5.106703e+003	5.174317e+003	6.807062e+003	5.263236e+003	4.839886e+003	4.707468e+003	7.230790e+003	7.939842e+003	6.299904e+003
17	2.836663e+000	2.428698e+000	2.742753e+000	4.121301e+000	3.030177e+000	2.299977e+000	4.923406e+000	3.428053e+000	3.451429e+001	1.828178e+001	1.468581e+001	1.884104e+001	2.227277e+001	1.034906e+001	1.171588e+001	1.223523e+001	1.504182e+001	7.676769e+000	4.581138e+000	6.075988e+000
18	7.115744e+001	1.041347e+002	8.693819e+001	1.481460e+002	9.462590e+001	1.286107e+002	1.047053e+002	1.314281e+002	1.233899e+002	1.198496e+002	6.731575e+001	1.541244e+002	8.151272e+001	8.873777e+001	6.248967e+001	8.581975e+001	1.041336e+002	1.023516e+002	1.002593e+002	1.140824e+002
19	7.485856e+003	1.230449e+004	1.305943e+004	1.289598e+004	7.796981e+003	1.194316e+004	1.149245e+004	2.046875e+004	1.634111e+004	2.074803e+004	1.306922e+004	1.246227e+004	3.234443e+004	2.302026e+004	1.238216e+004	1.575787e+004	1.377661e+004	2.052099e+004	1.624624e+004	1.707422e+004
20	1.896794e+001	2.844985e+001	3.883500e+001	4.013248e+001	3.103218e+001	1.802348e+001	2.024089e+001	1.949440e+001	5.224301e+001	2.866846e+001	2.754956e+001	5.205614e+001	2.379237e+001	1.713636e+001	1.322929e+001	1.998110e+001	3.968332e+001	3.288042e+001	3.600708e+001	3.214323e+001
21	2.856607e+000	2.444358e+000	2.751256e+000	2.797143e+000	4.361021e+000	2.318017e+000	2.340004e+000	2.511867e+000	3.952894e+000	2.526110e+000	3.221843e+000	3.452657e+000	4.027113e+000	4.979497e+000	2.406194e+000	4.399389e+000	2.674930e+000	2.554768e+000	2.123639e+000	6.083248e+000
22	1.682965e+004	1.872495e+004	1.620703e+004	2.173775e+004	1.545957e+004	1.830874e+004	1.492097e+004	2.230394e+004	2.596160e+004	2.886685e+004	1.559612e+004	2.481920e+004	3.853171e+004	2.918636e+004	1.693170e+004	2.660505e+004	1.992242e+004	2.274857e+004	2.104934e+004	2.355618e+004
23	1.905672e+001	1.818458e+001	2.110459e+001	3.706875e+001	1.511808e+001	2.506330e+001	1.892182e+001	2.454223e+001	2.755260e+001	5.627918e+001	2.697039e+001	2.816647e+001	4.056709e+001	5.461713e+001	3.104246e+001	4.374134e+001	2.775588e+001	3.699181e+001	2.904080e+001	1.393671e+001
24	5.626869e+002	6.706098e+002	5.979601e+002	7.876831e+002	5.929767e+002	8.986109e+002	6.168243e+002	9.544710e+002	1.013647e+003	1.009970e+003	6.044714e+002	9.221920e+002	1.246241e+003	1.111989e+003	6.008106e+002	9.730755e+002	9.534392e+002	1.093989e+003	8.611980e+002	1.004056e+003
25	8.545140e+002	1.276321e+003	1.328190e+003	1.396897e+003	1.529267e+003	1.632886e+003	1.483679e+003	1.792014e+003	2.502476e+003	2.872009e+003	1.515143e+003	2.731584e+003	3.736536e+003	3.210447e+003	1.878181e+003	2.784257e+003	2.332066e+003	2.762345e+003	2.170369e+003	2.800583e+003
26	1.099017e+001	1.682721e+001	1.186522e+001	2.792445e+001	1.453740e+001	2.979150e+001	7.970246e+000	3.485356e+001	3.209012e+001	8.152484e+001	2.801889e+001	4.224895e+001	2.695377e+001	4.498087e+001	1.479749e+001	2.442839e+001	2.580721e+001	3.266894e+001	2.855497e+001	1.716249e+001
27	3.355545e+002	5.152131e+002	4.983860e+002	9.186782e+002	4.343006e+002	6.876061e+002	3.544440e+002	8.308572e+002	1.565928e+003	1.693919e+003	6.280059e+002	1.796935e+003	1.951836e+003	1.939825e+003	7.662720e+002	1.854064e+003	1.505021e+003	1.615636e+003	1.313002e+003	1.682994e+003
28	2.885216e+000	2.483569e+000	2.782391e+000	7.237878e+000	3.083459e+000	2.358757e+000	2.289791e+000	2.544079e+000	2.957696e+000	2.563265e+000	2.407144e+000	2.568939e+000	2.899149e+000	2.183464e+000	2.449343e+000	2.388319e+000	2.692016e+000	2.576173e+000	2.155933e+000	6.136972e+000
29	2.891069e+000	2.490696e+000	2.788601e+000	2.831013e+000	3.091468e+000	2.366134e+000	2.295450e+000	2.550010e+000	2.963510e+000	2.568996e+000	2.414397e+000	2.574243e+000	2.907365e+000	2.187734e+000	2.456730e+000	2.395581e+000	2.696410e+000	2.580191e+000	2.161557e+000	6.149749e+000
30	3.181430e+002	5.720771e+002	6.727189e+002	6.228112e+002	8.197704e+002	1.108955e+003	9.816382e+002	7.348953e+002	6.816872e+002	6.772544e+002	6.554855e+002	7.192210e+002	9.685876e+002	1.031823e+003	8.081541e+002	9.720473e+002	6.906512e+002	8.560839e+002	7.297373e+002	8.319265e+002
31	2.903724e+000	2.505789e+000	2.802515e+000	2.843445e+000	3.109370e+000	2.380641e+000	3.013196e+000	2.807929e+000	4.245523e+000	9.802079e+000	4.884504e+000	7.254685e+000	3.940755e+000	7.544698e+000	2.472929e+000	4.844022e+000	5.888458e+000	5.268961e+000	3.831101e+000	6.178466e+000
32	8.200926e+001	9.941369e+001	1.204850e+002	1.017075e+002	1.311957e+002	1.342057e+002	1.094847e+002	1.097318e+002	3.155799e+002	3.175013e+002	2.056084e+002	3.249610e+002	2.458816e+002	2.873206e+002	1.807523e+002	2.701219e+002	1.916175e+002	2.443841e+002	2.051203e+002	2.173765e+002
33	2.036573e+001	1.492235e+001	2.408604e+001	3.013515e+001	2.767438e+001	4.448832e+001	3.602093e+001	3.547604e+001	1.174231e+002	1.775858e+002	7.666744e+001	7.182442e+001	1.271842e+002	1.559441e+002	1.194682e+002	1.612774e+002	1.065006e+002	1.514550e+002	1.222458e+002	1.047100e+002
34	5.319684e+000	1.400289e+001	7.030624e+000	1.989404e+001	1.128859e+001	1.559010e+001	1.303430e+001	1.571573e+001	2.536033e+001	3.476141e+001	2.130439e+001	3.428976e+001	9.150157e+000	1.793586e+001	1.056246e+001	1.846359e+001	1.422409e+001	9.924413e+000	4.574399e+000	1.948565e+001
35	2.705920e+002	4.471450e+002	4.277996e+002	4.058132e+002	4.103093e+002	5.265493e+002	4.860181e+002	5.120004e+002	7.105788e+002	9.523217e+002	7.341486e+002	8.618875e+002	5.697904e+002	7.502715e+002	5.580918e+002	6.246996e+002	6.096623e+002	8.268297e+002	7.753128e+002	7.279917e+002
36	2.940644e+000	2.995098e+001	1.892185e+001	6.138568e+000	6.506798e+000	2.394397e+001	1.908721e+001	9.536240e+000	1.693967e+001	2.223096e+002	1.077834e+002	3.276845e+001	1.566630e+001	9.029863e+001	5.183487e+001	2.970216e+001	1.282446e+001	8.030025e+001	5.806575e+001	3.699270e+001
37	3.113203e+001	5.084021e+001	4.863807e+001	4.859116e+001	5.972642e+001	9.146799e+001	7.050184e+001	5.520876e+001	4.345060e+001	8.075030e+001	6.591185e+001	5.779598e+001	5.579280e+001	1.093497e+002	8.573475e+001	8.931342e+001	3.975751e+001	9.098978e+001	5.734808e+001	6.004145e+001
38	4.410994e+002	8.051727e+002	7.130737e+002	8.759499e+002	7.521243e+002	1.008589e+003	7.396491e+002	7.579302e+002	1.239335e+003	2.202564e+003	1.188869e+003	1.727420e+003	1.241760e+003	1.742098e+003	1.020258e+003	1.353688e+003	1.296577e+003	1.951772e+003	1.667319e+003	1.588920e+003
39	2.966927e+000	2.579596e+000	2.876314e+000	2.909879e+000	4.746621e+000	2.447814e+000	2.367535e+000	2.624418e+000	3.032232e+000	2.632854e+000	2.502548e+000	2.640757e+000	3.171874e+000	2.243414e+000	2.545719e+000	6.981083e+000	2.764629e+000	2.632739e+000	2.230546e+000	6.345669e+000
40	1.836917e+002	1.512996e+002	2.638963e+002	1.579887e+002	2.584023e+002	1.448603e+002	1.517051e+002	1.347757e+002	2.235357e+002	1.501043e+002	1.939932e+002	2.273238e+002	1.950254e+002	2.113724e+002	2.385848e+002	2.804385e+002	1.854110e+002	1.790822e+002	1.797922e+002	1.645912e+002
41	4.259602e+001	5.110912e+001	3.423166e+001	4.856031e+001	1.210544e+002	7.001829e+001	5.529900e+001	8.145963e+001	1.601553e+002	9.370783e+001	4.541729e+001	7.742755e+001	1.309594e+002	1.110159e+002	5.336487e+001	1.200049e+002	5.334499e+001	5.935331e+001	2.713537e+001	8.069879e+001
42	1.529830e+003	2.177281e+003	1.981404e+003	2.782619e+003	1.655787e+003	2.231598e+003	1.758278e+003	2.187601e+003	3.039975e+003	3.350383e+003	1.792104e+003	3.947596e+003	3.059433e+003	3.318399e+003	2.075544e+003	3.345456e+003	2.788341e+003	3.293535e+003	2.913795e+003	3.529393e+003
43	3.005826e+000	2.623819e+000	2.923357e+000	4.652620e+000	5.306414e+000	2.485560e+000	2.633037e+000	2.660962e+000	4.195238e+000	1.152679e+001	2.543289e+000	5.977150e+000	3.037856e+000	7.865943e+000	2.585947e+000	2.510090e+000	4.728495e+000	2.659941e+000	4.047505e+000	1.118982e+001
44	3.016165e+000	2.635507e+000	2.935744e+000	2.964210e+000	4.295403e+000	2.495123e+000	2.413111e+000	2.670668e+000	2.951623e+001	2.758751e+001	2.957376e+001	2.497019e+001	1.106449e+001	1.023811e+001	1.746368e+001	1.213433e+001	1.153753e+001	1.134647e+001	7.793969e+000	1.197939e+001
45	2.853048e+003	3.696750e+003	3.734015e+003	4.490013e+003	4.418560e+003	5.009843e+003	4.105873e+003	4.827032e+003	4.633582e+003	5.310591e+003	4.148890e+003	5.107166e+003	5.098343e+003	6.461079e+003	4.914005e+003	5.396894e+003	4.526202e+003	5.298019e+003	4.613318e+003	5.157845e+003
46	6.438105e+000	3.208338e+000	1.122436e+001	1.259147e+001	8.807591e+000	1.026141e+001	7.293023e+000	1.119019e+001	3.331262e+001	4.303443e+001	2.056148e+001	3.413176e+001	6.526188e+001	6.322982e+001	2.969832e+001	5.170122e+001	2.732243e+001	3.574467e+001	2.326151e+001	2.705828e+001
47	2.370337e+002	4.921071e+002	3.687072e+002	3.926433e+002	3.143433e+002	5.239524e+002	4.084901e+002	4.007911e+002	7.325610e+002	1.189397e+003	9.551899e+002	9.307989e+002	5.582293e+002	8.569002e+002	7.454674e+002	7.428091e+002	5.976174e+002	9.966143e+002	7.799066e+002	7.155179e+002
48	3.058933e+000	2.683834e+000	2.988489e+000	3.244523e+000	5.649285e+000	2.534018e+000	2.452649e+000	3.027624e+000	3.106736e+000	2.693366e+000	2.595141e+000	3.507849e+000	3.085029e+000	2.310151e+000	2.636643e+000	3.113023e+000	2.857722e+000	2.697843e+000	2.407217e+000	9.217757e+000
49	3.474585e+001	3.779762e+001	5.135915e+001	4.844403e+001	4.523746e+001	4.112172e+001	3.292395e+001	4.760795e+001	1.506062e+002	1.157172e+002	7.036173e+001	1.504901e+002	1.690537e+002	1.289433e+002	9.795704e+001	1.446555e+002	9.675438e+001	1.068250e+002	9.872194e+001	1.184719e+002
50	3.080666e+000	2.708462e+000	3.016189e+000	3.037272e+000	3.386455e+000	2.553159e+000	2.472712e+000	2.730339e+000	3.123455e+000	3.838208e+000	2.615616e+000	2.734735e+000	3.102693e+000	4.086000e+000	2.656384e+000	3.109106e+000	2.880599e+000	2.715429e+000	2.331872e+000	6.697608e+000
51	2.870520e+002	4.967572e+002	6.171392e+002	4.005815e+002	2.365152e+002	4.986109e+002	5.235651e+002	3.623166e+002	6.361041e+002	1.973590e+003	1.605776e+003	7.407358e+002	1.055189e+003	2.132153e+003	1.813981e+003	1.486835e+003	7.436588e+002	1.365834e+003	1.402048e+003	7.791342e+002
52	1.097352e+004	3.708270e+003	7.228163e+003	3.309830e+003	4.977299e+003	2.280259e+003	2.542966e+003	2.310917e+003	8.585751e+003	2.133954e+003	4.485164e+003	6.356806e+003	3.180518e+003	2.490564e+003	6.889217e+003	5.244715e+003	8.015321e+003	4.358957e+003	5.461224e+003	5.961311e+003
53	9.334663e+001	1.081325e+002	1.208466e+002	1.058514e+002	1.321671e+002	1.141330e+002	1.235655e+002	1.122231e+002	8.866311e+001	1.209606e+002	1.229611e+002	1.069690e+002	7.057611e+001	9.889549e+001	9.995061e+001	9.011305e+001	8.002781e+001	9.255604e+001	9.133137e+001	7.450504e+001
54	1.509885e+001	1.690139e+001	2.766038e+001	1.428023e+001	5.073369e+001	5.213098e+001	4.613433e+001	3.879739e+001	1.452076e+002	5.581272e+001	6.722906e+001	7.249910e+001	7.431235e+001	7.034217e+001	9.349975e+001	8.460595e+001	8.349824e+001	7.924701e+001	9.316684e+001	8.531027e+001
55	1.060159e+002	4.654162e+001	8.530406e+001	5.539903e+001	1.398573e+002	6.164481e+001	6.624020e+001	5.714882e+001	9.978304e+001	2.644166e+001	7.266488e+001	9.311191e+001	2.264510e+001	3.072800e+001	6.065845e+001	3.419284e+001	8.471989e+001	4.103050e+001	6.094089e+001	5.701052e+001
56	1.049575e+002	1.727383e+002	1.474536e+002	2.081200e+002	1.453823e+002	2.237134e+002	1.836163e+002	2.215096e+002	4.117742e+002	4.361758e+002	2.831227e+002	4.169414e+002	2.663849e+002	3.385630e+002	2.550877e+002	3.070838e+002	3.146522e+002	3.736372e+002	3.591462e+002	3.692999e+002
57	4.854424e+001	6.946251e+001	7.681605e+001	1.015875e+002	8.176319e+001	7.027252e+001	6.792620e+001	7.481552e+001	1.600956e+002	1.415567e+002	7.785104e+001	1.878814e+002	1.758929e+002	1.442418e+002	1.090293e+002	1.866461e+002	1.592667e+002	1.587672e+002	1.356273e+002	2.891323e+002
58	4.913477e+003	6.407358e+003	6.217027e+003	7.691398e+003	6.375349e+003	7.318613e+003	5.956378e+003	6.876200e+003	3.039093e+003	1.848085e+003	1.723680e+003	3.171881e+003	3.847448e+003	3.074502e+003	2.671165e+003	4.079182e+003	5.726917e+003	5.419175e+003	5.579982e+003	7.188107e+003
59	6.256239e+001	6.129432e+001	7.643444e+001	8.149820e+001	6.505618e+001	5.122865e+001	5.707171e+001	5.858464e+001	1.256696e+002	9.588229e+001	6.863324e+001	1.127803e+002	8.716259e+001	1.089451e+002	7.347845e+001	8.001956e+001	1.051916e+002	1.055363e+002	1.014060e+002	8.964438e+001
60	4.282530e+000	6.400221e+000	7.243533e+000	1.460138e+001	8.307560e+000	9.224192e+000	4.655069e+000	4.391178e+000	2.651155e+001	2.375601e+001	7.248461e+000	2.675666e+001	3.049115e+001	2.894322e+001	1.138060e+001	2.879279e+001	1.629338e+001	1.499202e+001	1.758094e+001	1.592154e+002
61	2.323718e+003	4.382321e+003	4.066908e+003	3.723466e+003	3.914781e+003	5.590557e+003	5.109478e+003	4.881004e+003	8.723087e+003	1.099109e+004	1.054468e+004	9.658387e+003	5.246028e+003	7.937032e+003	7.087362e+003	6.303857e+003	6.502624e+003	8.950086e+003	8.500883e+003	7.707408e+003
62	2.273936e+002	1.230185e+002	3.073508e+002	4.280651e+002	3.600980e+002	1.152546e+002	9.384720e+001	1.552359e+002	4.577062e+003	2.448220e+003	1.676483e+003	3.562086e+003	1.618838e+003	8.669824e+002	7.096839e+002	1.228181e+003	2.626417e+002	1.381742e+002	1.616518e+002	2.083365e+002
63	5.596848e+000	9.286050e+000	8.066408e+000	1.590076e+001	9.565021e+000	1.475483e+001	9.764631e+000	1.653775e+001	1.460475e+001	1.971871e+001	2.721064e+000	1.342810e+001	1.325754e+001	1.668954e+001	6.157651e+000	1.613716e+001	1.382195e+001	9.281128e+000	1.214215e+001	2.969238e+001
64	3.199309e+000	2.978811e+000	3.861807e+000	8.151751e+000	1.535209e+001	9.179540e+000	5.894075e+000	1.129030e+001	1.076844e+001	1.543768e+001	2.725664e+000	8.809747e+000	5.112019e+000	8.578766e+000	5.640011e+000	5.319000e+000	3.039960e+000	4.965968e+000	2.461483e+000	7.659857e+000
65	5.160865e+001	6.265464e+001	7.527627e+001	6.566450e+001	6.703653e+001	5.645263e+001	5.805629e+001	5.163512e+001	6.520840e+001	7.822716e+001	9.063792e+001	6.744981e+001	5.105668e+001	6.553523e+001	6.910802e+001	6.017242e+001	4.995047e+001	5.926685e+001	5.709539e+001	5.275295e+001
66	1.345662e+001	1.103406e+001	1.790366e+001	2.874715e+001	2.118745e+001	2.741009e+001	1.391862e+001	2.767661e+001	3.542942e+001	2.653392e+001	1.702984e+001	4.126601e+001	4.138674e+001	2.682963e+001	1.688713e+001	3.916824e+001	2.274640e+001	2.086609e+001	2.085784e+001	3.168740e+001
67	7.779081e+003	1.697213e+003	6.959285e+003	3.299136e+003	1.023555e+004	2.680212e+003	2.471728e+003	1.695057e+003	7.971415e+003	2.289099e+003	3.167205e+003	4.948163e+003	8.864358e+002	1.082036e+003	1.817785e+003	1.950713e+003	2.273281e+003	9.491017e+002	1.000779e+003	1.061274e+003
68	1.066424e+002	7.651366e+001	1.092619e+002	7.018031e+001	1.174659e+002	6.507387e+001	7.438022e+001	6.573558e+001	1.397778e+002	7.027479e+001	1.041030e+002	1.124688e+002	6.457340e+001	7.509389e+001	8.275011e+001	7.866918e+001	1.077963e+002	7.599912e+001	8.285464e+001	6.779553e+001
69	1.902668e+002	2.645226e+002	3.521830e+002	6.020080e+002	2.638062e+002	6.034109e+002	4.090245e+002	4.678208e+002	6.584804e+002	6.089651e+002	3.869780e+002	6.128125e+002	2.496645e+003	2.668361e+003	1.584279e+003	2.175859e+003	7.950923e+002	7.855472e+002	7.295223e+002	7.754206e+002
70	3.198494e+000	8.076379e+000	6.453747e+000	7.640376e+000	9.872427e+000	6.980677e+000	3.137730e+001	7.348974e+000	1.035684e+001	1.322252e+001	4.714052e+000	1.568411e+001	3.167330e+000	1.015224e+001	2.833217e+000	3.146411e+000	5.525404e+000	3.957816e+000	2.691803e+000	7.350929e+000
71	3.193099e+000	2.878480e+000	3.260534e+000	3.193839e+000	3.685975e+000	2.645678e+000	2.593458e+000	2.852062e+000	3.226488e+000	5.729418e+000	2.735904e+000	1.444348e+001	3.161457e+000	2.456180e+000	2.772673e+000	2.677508e+000	3.090887e+000	2.881608e+000	2.497729e+000	7.366008e+000
72	6.903269e+000	8.002553e+000	8.743356e+000	1.186728e+001	1.974410e+001	2.359016e+001	2.203964e+001	3.425380e+001	4.880067e+001	4.188371e+001	9.134257e+000	4.844055e+001	1.422833e+002	7.852351e+001	3.224627e+001	6.736268e+001	5.002204e+001	4.864555e+001	3.172717e+001	4.656529e+001
73	3.176901e+000	2.873645e+000	3.266984e+000	3.181858e+000	4.112539e+000	4.079466e+000	2.583865e+000	2.844235e+000	3.565362e+000	9.786483e+000	2.730218e+000	8.080809e+000	7.586393e+000	2.456648e+000	2.767813e+000	3.140372e+000	3.098257e+000	2.890657e+000	2.500921e+000	1.215962e+001
74	2.441091e+003	4.377179e+003	4.141120e+003	3.689771e+003	3.441901e+003	4.603873e+003	4.054059e+003	3.544739e+003	4.822549e+003	9.772345e+003	6.786905e+003	5.688114e+003	4.274452e+003	7.726408e+003	5.232970e+003	6.139748e+003	4.397972e+003	6.971995e+003	6.232674e+003	4.968852e+003
75	3.152805e+000	2.862542e+000	3.762265e+000	3.390307e+000	3.683524e+000	2.904322e+000	2.567928e+000	2.830697e+000	3.209991e+000	3.723580e+000	2.719981e+000	1.340749e+001	6.864355e+000	2.453320e+000	2.758882e+000	2.671649e+000	3.100982e+000	2.897385e+000	2.499959e+000	1.381955e+001
76	3.137578e+000	2.854527e+000	5.657936e+000	3.148621e+000	3.677458e+000	2.604702e+000	2.557460e+000	2.821785e+000	3.202873e+000	5.362433e+000	2.713032e+000	1.325974e+001	6.215219e+000	2.450033e+000	2.752677e+000	2.668256e+000	3.101030e+000	2.899633e+000	2.497751e+000	1.841342e+001
77	3.119967e+000	2.844604e+000	3.262827e+000	3.133201e+000	3.668902e+000	5.417699e+000	8.597824e+000	2.811078e+000	3.194413e+000	4.004575e+000	2.704981e+000	1.689895e+001	5.537849e+000	2.445688e+000	2.745497e+000	2.663961e+000	3.099089e+000	2.901227e+000	2.494561e+000	7.377230e+000
78	3.100347e+000	7.316489e+000	3.257647e+000	3.115113e+000	3.657702e+000	2.578046e+000	5.044852e+000	3.520435e+000	3.184733e+000	6.247277e+000	2.695371e+000	1.779978e+001	4.557457e+000	2.440119e+000	2.737056e+000	2.658895e+000	3.096300e+000	2.901893e+000	2.489984e+000	7.362835e+000
79	3.078067e+000	2.818897e+000	3.250696e+000	3.094636e+000	4.270758e+000	2.863489e+000	3.610795e+000	2.784915e+000	3.173536e+000	2.650472e+000	2.684724e+000	1.058530e+001	4.173816e+000	2.433548e+000	2.727446e+000	2.652767e+000	3.092481e+000	2.901860e+000	2.484064e+000	7.344078e+000
80	3.053376e+000	2.803014e+000	3.241943e+000	3.071794e+000	3.627480e+000	2.544290e+000	2.613917e+000	2.769090e+000	3.161000e+000	2.943849e+000	2.672534e+000	1.063054e+001	6.830896e+000	2.425190e+000	2.716709e+000	2.645893e+000	3.086622e+000	2.901109e+000	2.476453e+000	7.318026e+000
81	3.026140e+000	2.785502e+000	3.231024e+000	3.045707e+000	3.607803e+000	2.958725e+001	2.476868e+000	2.751674e+000	3.146816e+000	7.884374e+000	3.455571e+000	9.472037e+000	3.030254e+000	2.415605e+000	2.704484e+000	2.637918e+000	3.079691e+000	2.898936e+000	2.467910e+000	7.288660e+000
82	2.996109e+000	2.765401e+000	3.218290e+000	3.017531e+000	3.585547e+000	2.504535e+000	2.454652e+000	2.732123e+000	3.130992e+000	2.861572e+000	2.645021e+000	1.189173e+001	3.009058e+000	2.404807e+000	2.691222e+000	2.628967e+000	3.070783e+000	2.895882e+000	2.457604e+000	7.252662e+000
83	2.963915e+000	2.743527e+000	3.203236e+000	2.986309e+000	3.559855e+000	2.481305e+000	2.430789e+000	2.710720e+000	3.113930e+000	2.578029e+000	2.627894e+000	4.009792e+000	2.986361e+000	2.392671e+000	2.676430e+000	2.619177e+000	3.060316e+000	2.891798e+000	2.445900e+000	7.210624e+000
84	5.260073e+005	4.452199e+005	4.912184e+005	4.737870e+005	5.731351e+005	4.582573e+005	4.545205e+005	4.597355e+005	4.930694e+005	2.667428e+005	4.278922e+005	4.060115e+005	2.982939e+005	2.970942e+005	3.743413e+005	3.582354e+005	4.216018e+005	3.565097e+005	3.205398e+005	3.338282e+005
85	5.069148e+005	4.341578e+005	4.838993e+005	4.662320e+005	5.391000e+005	4.523020e+005	4.550696e+005	4.538958e+005	4.958574e+005	2.647942e+005	4.207342e+005	3.950317e+005	2.949782e+005	2.949240e+005	3.692367e+005	3.499810e+005	4.157620e+005	3.531002e+005	3.176974e+005	3.208952e+005
86	4.849760e+005	4.170081e+005	4.683989e+005	4.159650e+005	4.599268e+005	4.468534e+005	4.282542e+005	3.993930e+005	4.615162e+005	2.760944e+005	4.464277e+005	4.014148e+005	2.777899e+005	2.704536e+005	3.691013e+005	3.477338e+005	3.399430e+005	3.345704e+005	3.244247e+005	2.940920e+005
87	2.758348e+000	2.391725e+000	2.747599e+000	2.751870e+000	3.016078e+000	2.250809e+000	2.186900e+000	2.474521e+000	2.851890e+000	2.448705e+000	2.359813e+000	2.458259e+000	2.772825e+000	2.092308e+000	2.396186e+000	2.277911e+000	2.736322e+000	2.519685e+000	2.059987e+000	6.118264e+000
88	2.766481e+000	2.394124e+000	2.746144e+000	2.756234e+000	3.016742e+000	2.253723e+000	2.192283e+000	2.475988e+000	2.856124e+000	2.452956e+000	2.356280e+000	2.464397e+000	2.775056e+000	2.097683e+000	2.392877e+000	2.279485e+000	2.729184e+000	2.521711e+000	2.064030e+000	6.115664e+000
89	2.774208e+000	2.396365e+000	2.744715e+000	2.759923e+000	3.017210e+000	2.256630e+000	2.197267e+000	2.477365e+000	2.860545e+000	2.457282e+000	2.353025e+000	2.470245e+000	2.777461e+000	2.102505e+000	2.389623e+000	2.281249e+000	2.722749e+000	2.523608e+000	2.067967e+000	6.112552e+000
90	2.780997e+000	2.398669e+000	2.743306e+000	2.763201e+000	3.017514e+000	2.259520e+000	2.201815e+000	2.478659e+000	2.864524e+000	2.461560e+000	2.350187e+000	2.475707e+000	2.780000e+000	2.106961e+000	2.386876e+000	2.283239e+000	2.716319e+000	2.525309e+000	2.071666e+000	6.109018e+000
91	2.787340e+000	8.997849e+000	2.741955e+000	2.766073e+000	3.017682e+000	2.262390e+000	2.755055e+000	2.479901e+000	2.868462e+000	2.465734e+000	2.347904e+000	2.481014e+000	2.783014e+000	2.111234e+000	2.384673e+000	2.285512e+000	2.710382e+000	2.526956e+000	2.075133e+000	6.105239e+000
92	2.793042e+000	2.403045e+000	2.740728e+000	2.768468e+000	3.017774e+000	2.265267e+000	2.210034e+000	4.495936e+000	2.872256e+000	2.469814e+000	2.346052e+000	2.485805e+000	2.785941e+000	2.115137e+000	2.382997e+000	2.287984e+000	2.704629e+000	2.528527e+000	2.078554e+000	6.101208e+000
93	2.798276e+000	2.404895e+000	2.739613e+000	2.999548e+000	3.017911e+000	2.268208e+000	2.213784e+000	2.482388e+000	2.875916e+000	2.473959e+000	2.344673e+000	2.490513e+000	2.789166e+000	2.118849e+000	2.381794e+000	1.909675e+001	2.699502e+000	2.529782e+000	2.081766e+000	6.097213e+000
94	2.952368e+000	2.406991e+000	2.738681e+000	2.772669e+000	3.018108e+000	2.271142e+000	2.217334e+000	2.483712e+000	2.879595e+000	2.477969e+000	2.343788e+000	2.494785e+000	2.792345e+000	2.122395e+000	2.381169e+000	2.293628e+000	2.695040e+000	2.531225e+000	2.084783e+000	6.093242e+000
95	2.807832e+000	2.409155e+000	2.737933e+000	2.774447e+000	3.301874e+000	2.274172e+000	2.220659e+000	2.485064e+000	2.883126e+000	2.482018e+000	2.343369e+000	2.499086e+000	2.796182e+000	2.125693e+000	2.380995e+000	2.296787e+000	2.690263e+000	2.532648e+000	2.088009e+000	6.089447e+000
96	1.863411e+002	2.403272e+002	2.116408e+002	2.399199e+002	1.953065e+002	2.401190e+002	2.330071e+002	2.595007e+002	3.182413e+002	3.130089e+002	2.857397e+002	3.452911e+002	2.625553e+002	2.986763e+002	2.756488e+002	2.686994e+002	3.064369e+002	3.800900e+002	3.135188e+002	3.448115e+002
97	5.109490e+002	1.074618e+003	9.340232e+002	1.067658e+003	1.838819e+003	2.826107e+003	2.695338e+003	2.189816e+003	5.039339e+003	7.006892e+003	4.743569e+003	4.210612e+003	2.400531e+003	2.677447e+003	1.819329e+003	2.204051e+003	2.173046e+003	3.707404e+003	2.934497e+003	3.078032e+003
98	1.997731e+001	1.564419e+001	2.130492e+001	2.637600e+001	1.842327e+001	2.169539e+001	2.028396e+001	3.285383e+001	6.537984e+001	3.894764e+001	2.673721e+001	5.282305e+001	4.547485e+001	4.287109e+001	3.862259e+001	5.499711e+001	4.465984e+001	4.880620e+001	4.746728e+001	4.187900e+001
99	3.213386e+000	7.803121e+000	4.885784e+000	5.273643e+000	3.535035e+000	2.287446e+000	5.173508e+000	2.491709e+000	2.239649e+001	8.120605e+000	8.238345e+000	1.208195e+001	9.505905e+000	6.064296e+000	3.442586e+000	6.556777e+000	9.862283e+000	6.541641e+000	2.944474e+000	6.077819e+000
100	2.751144e+001	2.427824e+001	2.461848e+001	5.014790e+001	3.883452e+001	7.645031e+001	2.652698e+001	8.836094e+001	7.900818e+001	7.966633e+001	3.977285e+001	5.680836e+001	9.282275e+001	1.619025e+002	4.745874e+001	9.113272e+001	1.415768e+002	1.008175e+002	6.177498e+001	9.334403e+001
101	1.570482e+001	1.832091e+001	2.036175e+001	1.400362e+001	1.481437e+001	2.139913e+001	1.546369e+001	2.625921e+001	9.464297e+000	1.005913e+001	1.086909e+001	1.462963e+001	1.147796e+001	1.847367e+001	1.283332e+001	1.585833e+001	8.632443e+000	1.116659e+001	9.559520e+000	6.075402e+000
102	1.371557e+002	2.047309e+002	1.787848e+002	2.212179e+002	1.816459e+002	3.032915e+002	2.262597e+002	2.705268e+002	2.674834e+002	4.250501e+002	2.808166e+002	2.774311e+002	3.447298e+002	3.856286e+002	2.639740e+002	2.987907e+002	2.427437e+002	3.500819e+002	3.239713e+002	2.805224e+002
103	2.850963e+002	3.539647e+002	3.614207e+002	5.074688e+002	3.356159e+002	4.022650e+002	3.310496e+002	4.707984e+002	3.740071e+002	3.398958e+002	1.761293e+002	4.214034e+002	3.852183e+002	3.347749e+002	2.111999e+002	3.936560e+002	3.770762e+002	3.612818e+002	3.408148e+002	4.205261e+002
104	7.010069e+002	1.026929e+003	8.850199e+002	1.569208e+003	1.197897e+003	1.279945e+003	8.719645e+002	1.328014e+003	1.496183e+003	1.362332e+003	5.692000e+002	1.778642e+003	1.218465e+003	1.292744e+003	6.806047e+002	1.283520e+003	1.368545e+003	1.481246e+003	1.193608e+003	1.751054e+003
105	1.648900e+002	1.754297e+002	1.656081e+002	2.629793e+002	2.172015e+002	1.997714e+002	1.761786e+002	1.899282e+002	2.163530e+002	1.837024e+002	1.692526e+002	2.088622e+002	1.982688e+002	1.873474e+002	1.629794e+002	1.871962e+002	1.907353e+002	2.014969e+002	1.880239e+002	1.765624e+002
106	1.647134e+002	3.149548e+002	3.122050e+002	3.088992e+002	3.086029e+002	4.043297e+002	3.306440e+002	3.891102e+002	6.509628e+002	7.428064e+002	5.599871e+002	6.792340e+002	7.645590e+002	7.613015e+002	5.047678e+002	6.769971e+002	5.941675e+002	8.363038e+002	6.862221e+002	7.115461e+002
107	2.853580e+000	2.448336e+000	2.752282e+000	2.798613e+000	3.043295e+000	2.322477e+000	2.260898e+000	2.514443e+000	2.929465e+000	2.534554e+000	2.373182e+000	2.544736e+000	2.859229e+000	2.162616e+000	2.415142e+000	2.353076e+000	2.672707e+000	2.554680e+000	2.128400e+000	6.088417e+000
108	1.193951e+001	2.312469e+001	2.160966e+001	3.288727e+001	1.397661e+001	1.595832e+001	1.843145e+001	2.288023e+001	4.190075e+001	4.090906e+001	2.701536e+001	4.237749e+001	1.624271e+001	2.385510e+001	1.511403e+001	1.775546e+001	2.797910e+001	3.258367e+001	1.871398e+001	1.768587e+001
109	3.857806e+001	5.955299e+001	6.994837e+001	8.345714e+001	5.501685e+001	8.390869e+001	7.584417e+001	1.147110e+002	3.228047e+002	2.438861e+002	1.927110e+002	2.784335e+002	3.155895e+002	3.865264e+002	2.338551e+002	3.473685e+002	2.796934e+002	3.250265e+002	3.212051e+002	3.293531e+002
110	3.742315e+003	4.718300e+003	4.676951e+003	6.068349e+003	3.611475e+003	5.206288e+003	4.128255e+003	7.313643e+003	6.090139e+003	6.397831e+003	3.724157e+003	5.211954e+003	9.082604e+003	7.146399e+003	3.845566e+003	5.938429e+003	5.361805e+003	6.851628e+003	5.674688e+003	6.396913e+003
111	2.872052e+000	3.006982e+000	4.347233e+000	3.833411e+000	5.428301e+000	6.244772e+000	1.903557e+001	2.532239e+000	5.774549e+000	7.088419e+000	9.280204e+000	1.059528e+001	1.201474e+001	8.548007e+000	6.873062e+000	1.019712e+001	8.832653e+000	6.296820e+000	6.631188e+000	6.118254e+000
112	1.554594e+001	2.108710e+001	2.284601e+001	1.699832e+001	1.431479e+001	1.025005e+001	1.446049e+001	1.114909e+001	3.944716e+001	2.527109e+001	2.293419e+001	3.238525e+001	2.949044e+001	1.756081e+001	2.372372e+001	2.055425e+001	2.418028e+001	3.001696e+001	2.265172e+001	8.384462e+000
113	6.358531e+001	8.303793e+001	8.803089e+001	1.024505e+002	9.599430e+001	1.022670e+002	9.280375e+001	1.148975e+002	1.543555e+002	1.613294e+002	1.088453e+002	1.502730e+002	1.338238e+002	1.436630e+002	7.912250e+001	1.288301e+002	1.342472e+002	1.571602e+002	1.330456e+002	1.451934e+002
114	6.898931e+002	1.134767e+003	1.083037e+003	1.387819e+003	1.261597e+003	1.822634e+003	1.749577e+003	1.865497e+003	2.346043e+003	3.564221e+003	2.882093e+003	2.550928e+003	1.767646e+003	2.849800e+003	2.539360e+003	1.757575e+003	2.300328e+003	3.356816e+003	3.042182e+003	2.461338e+003
115	2.894928e+000	2.497499e+000	5.438559e+000	5.188534e+000	5.194974e+000	2.372786e+000	4.716254e+000	6.286587e+000	6.307164e+000	1.255231e+001	4.368728e+000	6.704595e+000	1.309540e+001	1.825267e+001	7.019513e+000	1.303964e+001	6.683354e+000	9.224886e+000	3.558106e+000	6.167607e+000
116	2.901384e+000	2.505310e+000	2.801817e+000	2.842523e+000	3.106818e+000	2.380273e+000	2.307419e+000	2.561607e+000	2.978270e+000	2.584400e+000	2.433178e+000	2.590095e+000	2.929895e+000	2.199749e+000	2.477572e+000	2.415068e+000	2.704585e+000	2.587030e+000	2.174389e+000	1.299071e+001
117	2.908352e+000	4.201316e+000	3.868043e+000	2.849459e+000	3.487667e+000	2.387872e+000	2.313860e+000	2.568467e+000	1.085243e+001	4.946542e+000	6.083211e+000	1.349283e+001	8.176152e+000	6.645796e+000	7.252296e+000	5.862563e+000	1.044005e+001	5.110202e+000	7.686174e+000	1.167116e+001
118	2.915473e+000	2.522228e+000	2.817755e+000	2.856887e+000	4.158696e+000	2.395860e+000	2.320606e+000	2.575603e+000	2.991199e+000	2.596805e+000	2.450036e+000	4.851173e+000	2.947941e+000	4.757728e+000	2.568321e+000	2.430635e+000	2.717131e+000	2.596547e+000	2.187189e+000	6.218561e+000
119	2.737464e+002	2.799204e+002	3.241447e+002	1.925715e+002	2.427906e+002	2.718300e+002	3.105653e+002	1.895972e+002	2.396158e+002	3.836053e+002	4.121492e+002	3.035292e+002	1.975834e+002	2.549789e+002	2.781518e+002	2.115186e+002	2.405794e+002	3.254252e+002	3.018048e+002	2.322560e+002
120	9.778598e+000	1.089532e+001	8.286465e+000	9.678570e+000	1.351717e+001	9.666053e+000	1.246055e+001	1.299920e+001	9.134234e+000	1.703226e+001	1.029716e+001	1.157854e+001	1.097448e+001	1.198784e+001	1.036927e+001	1.110056e+001	1.705255e+001	6.574507e+000	6.891394e+000	2.146461e+001
121	2.197586e+001	1.807490e+001	2.417267e+001	1.965893e+001	4.429880e+001	2.158915e+001	2.473266e+001	2.150315e+001	2.128969e+001	2.334792e+001	5.354137e+001	2.624017e+001	2.212317e+001	2.249794e+001	2.781359e+001	2.894175e+001	2.315826e+001	1.891077e+001	1.588795e+001	2.726923e+001
122	4.657543e+001	2.559571e+000	2.854783e+000	2.890898e+000	3.175301e+000	2.429565e+000	2.351039e+000	2.606832e+000	3.019914e+000	3.791014e+000	2.486464e+000	2.962082e+000	2.984878e+000	3.694813e+000	2.531458e+000	2.463374e+000	2.746867e+000	2.618894e+000	2.216358e+000	6.304673e+000
123	4.565914e+001	8.720075e+001	8.534880e+001	1.048824e+002	2.273544e+001	2.914252e+001	1.873017e+001	4.409689e+001	1.379832e+002	2.058520e+002	7.646636e+001	1.415121e+002	3.817097e+002	2.092103e+002	9.243901e+001	1.744731e+002	8.979048e+001	1.125160e+002	9.370028e+001	1.265696e+002
124	2.965512e+000	2.580144e+000	2.876196e+000	4.956124e+000	3.202904e+000	9.510105e+000	2.367868e+000	2.624007e+000	3.035274e+000	2.636277e+000	2.506353e+000	2.645740e+000	9.012958e+000	2.874290e+000	2.550964e+000	2.480327e+000	2.764011e+000	2.631223e+000	2.232395e+000	6.354961e+000
125	2.974934e+000	2.591109e+000	2.887281e+000	5.393549e+000	4.704206e+000	2.456846e+000	6.164132e+000	3.638205e+000	7.267356e+000	1.433285e+001	4.330669e+000	9.804636e+000	7.225804e+000	4.398890e+000	3.279389e+000	2.488279e+000	2.773002e+000	4.209914e+000	4.741093e+000	6.382571e+000
126	2.398080e+005	1.051642e+005	1.844139e+005	8.620505e+004	2.416156e+005	8.224742e+004	1.167912e+005	9.520089e+004	2.836895e+005	2.141193e+004	1.444672e+005	1.821674e+005	5.906714e+004	4.164156e+004	1.663396e+005	1.327071e+005	1.781920e+005	9.135659e+004	1.220617e+005	1.303755e+005
127	1.552952e+003	1.511141e+003	1.480336e+003	1.235790e+003	1.385504e+003	1.478857e+003	1.636386e+003	1.484234e+003	2.362428e+003	2.830742e+003	2.998890e+003	2.455333e+003	1.634906e+003	1.930232e+003	2.302189e+003	2.094063e+003	2.646938e+003	3.016248e+003	2.577873e+003	2.596863e+003
128	6.066846e+001	1.082050e+002	1.069228e+002	1.148982e+002	9.450316e+001	1.419726e+002	1.342971e+002	1.154553e+002	2.331386e+002	2.557257e+002	2.121492e+002	2.246473e+002	1.818398e+002	2.170528e+002	1.496531e+002	2.172869e+002	1.548461e+002	2.412447e+002	2.593711e+002	2.068107e+002
129	7.815469e+001	9.846739e+001	8.810692e+001	1.741315e+002	7.975209e+001	1.522103e+002	1.096740e+002	1.534792e+002	1.398210e+002	1.710124e+002	8.698936e+001	1.542040e+002	1.125311e+002	1.434911e+002	5.972460e+001	1.142268e+002	1.185619e+002	1.519198e+002	1.334352e+002	1.679269e+002
130	3.025660e+000	2.648427e+000	2.948853e+000	2.976832e+000	6.517376e+000	2.504550e+000	2.423510e+000	2.680548e+000	3.084328e+000	2.676899e+000	2.567235e+000	5.993706e+000	3.194355e+000	2.289960e+000	2.611317e+000	2.531804e+000	2.824347e+000	2.674394e+000	2.285560e+000	8.530602e+000
131	3.526528e+001	5.855744e+001	5.799798e+001	5.110755e+001	6.462097e+001	8.574399e+001	7.625720e+001	4.443363e+001	3.792015e+001	1.603053e+001	1.173593e+001	3.147741e+001	1.645599e+001	6.885875e+001	5.682187e+001	6.551904e+001	4.656406e+001	4.711444e+001	5.094597e+001	8.242656e+001
132	3.047138e+000	2.672173e+000	2.975672e+000	3.001017e+000	3.331388e+000	2.523769e+000	2.443427e+000	2.700343e+000	3.101347e+000	2.690097e+000	2.588389e+000	2.713319e+000	3.080634e+000	2.305722e+000	2.631565e+000	2.548898e+000	2.846592e+000	2.690197e+000	2.304444e+000	2.080003e+001
133	3.057885e+000	2.684132e+000	2.989331e+000	3.013391e+000	3.382472e+000	2.533770e+000	2.453353e+000	2.710322e+000	3.109730e+000	2.696549e+000	2.598315e+000	2.722212e+000	3.089640e+000	2.313648e+000	2.641563e+000	2.557262e+000	2.857960e+000	2.698380e+000	2.314650e+000	6.638427e+000
134	3.068749e+000	2.696503e+000	3.003214e+000	3.025898e+000	3.366132e+000	2.542967e+000	3.729107e+000	2.720200e+000	3.118216e+000	8.509539e+000	2.608522e+000	2.798087e+000	3.098614e+000	3.239218e+000	2.651486e+000	2.565680e+000	4.081597e+000	2.706621e+000	2.323909e+000	6.673239e+000
135	3.079680e+000	2.708956e+000	3.017088e+000	3.038310e+000	3.383945e+000	2.552265e+000	2.473223e+000	2.730237e+000	3.126700e+000	2.708856e+000	2.618500e+000	2.739955e+000	3.107174e+000	2.329873e+000	2.661105e+000	2.573914e+000	2.881421e+000	2.715150e+000	2.334051e+000	6.710535e+000
136	4.198342e+000	2.875562e+000	3.031295e+000	3.116802e+000	4.037562e+000	9.472851e+000	3.157247e+000	5.189454e+000	3.134954e+000	9.767488e+000	2.628585e+000	6.130380e+000	3.115572e+000	2.338082e+000	4.193763e+000	3.490594e+000	2.893060e+000	2.723600e+000	2.343847e+000	1.056162e+001
137	5.722506e+000	2.732966e+000	3.045513e+000	3.063299e+000	3.420607e+000	2.570502e+000	4.353400e+000	2.749751e+000	3.143276e+000	4.453288e+000	2.638219e+000	2.757572e+000	3.123650e+000	2.346300e+000	2.680121e+000	2.831574e+000	2.904746e+000	2.732259e+000	2.353729e+000	1.268527e+001
138	6.570030e+003	8.201107e+003	8.256194e+003	9.115077e+003	8.703421e+003	1.043662e+004	9.595661e+003	1.080268e+004	9.788410e+003	1.030828e+004	9.844819e+003	1.072262e+004	8.904298e+003	9.349516e+003	7.000799e+003	8.887397e+003	9.661683e+003	1.189003e+004	1.071673e+004	1.103402e+004
139	6.759317e+002	1.357452e+003	1.179832e+003	1.459397e+003	1.024267e+003	1.673271e+003	1.205747e+003	1.902289e+003	2.942221e+003	4.044155e+003	2.018772e+003	2.546258e+003	3.767020e+003	3.312156e+003	1.543290e+003	2.683625e+003	2.311067e+003	3.423215e+003	2.506399e+003	2.960534e+003
140	8.948976e+000	6.981510e+000	7.589063e+000	8.915104e+000	5.184374e+000	8.567350e+000	6.586269e+000	9.326537e+000	1.471281e+001	2.049554e+001	2.226811e+001	1.359538e+001	1.314364e+001	1.029151e+001	1.136945e+001	1.448260e+001	8.804225e+000	7.922929e+000	1.016478e+001	7.804835e+000
141	9.028083e+003	7.670746e+003	9.149731e+003	9.218891e+003	9.057270e+003	8.755079e+003	9.086861e+003	9.257503e+003	3.156256e+004	3.043143e+004	2.786709e+004	3.148257e+004	4.328193e+004	3.087100e+004	2.927734e+004	3.600118e+004	2.822657e+004	2.934470e+004	2.478218e+004	3.004010e+004
142	1.331176e+002	2.270761e+002	2.247351e+002	2.864729e+002	2.200792e+002	2.144214e+002	1.936999e+002	2.379768e+002	4.767514e+002	5.537438e+002	4.179759e+002	5.892423e+002	4.163132e+002	4.340027e+002	3.535700e+002	4.180094e+002	4.215364e+002	5.275558e+002	4.787200e+002	4.807076e+002
143	2.854885e+001	9.038236e+001	6.768070e+001	6.446868e+001	6.688410e+001	8.733594e+001	7.668143e+001	5.838337e+001	1.757639e+002	4.158775e+002	2.386112e+002	1.990979e+002	1.513255e+002	2.629805e+002	1.899613e+002	1.431470e+002	1.316809e+002	2.800700e+002	1.950891e+002	1.600054e+002
144	1.688207e+004	1.843646e+004	1.794255e+004	2.734456e+004	1.723407e+004	1.948590e+004	1.546957e+004	2.129029e+004	2.267612e+004	2.103834e+004	1.245676e+004	2.394043e+004	2.092397e+004	1.979344e+004	1.209924e+004	2.042395e+004	1.921237e+004	2.131199e+004	2.010979e+004	2.431634e+004
145	6.226744e+002	9.478519e+002	8.895113e+002	1.111945e+003	9.477673e+002	1.375922e+003	1.295892e+003	1.490996e+003	1.568939e+003	1.621998e+003	1.465938e+003	1.542524e+003	3.001450e+003	2.294376e+003	1.656767e+003	2.268382e+003	1.496156e+003	1.866384e+003	1.741381e+003	1.970609e+003
146	1.755335e+002	2.368015e+002	2.011532e+002	3.490983e+002	2.969657e+002	3.757550e+002	3.427732e+002	4.681856e+002	2.409028e+002	2.991460e+002	1.544628e+002	3.093795e+002	2.686361e+002	3.303745e+002	1.872216e+002	2.826073e+002	3.286784e+002	3.499947e+002	2.549564e+002	3.625866e+002
147	1.521476e+002	1.837713e+002	1.585458e+002	1.945804e+002	2.212673e+002	2.375341e+002	2.208179e+002	2.237482e+002	1.611444e+002	2.647909e+002	1.388004e+002	1.597752e+002	1.884537e+002	2.941538e+002	1.685744e+002	1.871346e+002	1.700222e+002	2.620794e+002	1.566043e+002	2.139770e+002
148	8.154111e+001	2.057052e+002	2.224195e+002	1.474024e+002	1.357897e+002	3.105854e+002	3.176468e+002	2.098839e+002	1.097311e+002	2.102171e+002	2.330431e+002	1.603436e+002	2.012762e+002	2.826542e+002	2.027281e+002	1.722865e+002	1.015655e+002	1.838061e+002	1.641270e+002	1.468507e+002
149	2.207160e+004	2.807235e+004	3.027483e+004	3.614943e+004	4.355516e+004	5.076000e+004	4.385038e+004	4.814847e+004	3.259650e+004	3.074839e+004	2.345442e+004	3.770220e+004	2.709130e+004	3.128777e+004	2.039479e+004	3.016379e+004	3.146317e+004	3.663673e+004	3.142265e+004	4.265286e+004
150	3.197569e+000	2.859357e+000	3.213269e+000	3.187227e+000	3.631239e+000	2.648477e+000	2.589037e+000	2.844482e+000	3.223424e+000	4.569701e+000	2.729795e+000	2.842196e+000	1.184547e+001	4.957655e+000	2.767702e+000	2.752202e+000	3.047431e+000	2.841500e+000	2.468940e+000	7.241140e+000
151	3.198992e+000	2.864379e+000	3.888922e+000	4.054597e+000	3.642213e+000	2.649643e+000	2.591726e+000	2.847306e+000	5.810155e+000	5.222547e+000	4.202202e+000	2.844603e+000	3.180269e+000	1.741939e+001	2.770507e+000	3.200008e+000	3.055789e+000	2.848715e+000	2.475133e+000	7.268085e+000
152	3.199163e+000	3.938761e+000	3.231632e+000	3.193415e+000	3.651919e+000	2.649695e+000	2.593432e+000	2.849278e+000	3.227790e+000	2.753207e+000	2.734752e+000	2.846083e+000	3.178559e+000	2.447402e+000	2.772549e+000	2.673894e+000	3.063581e+000	2.855614e+000	2.480789e+000	7.292603e+000
153	3.197843e+000	2.871442e+000	3.239381e+000	3.194441e+000	3.660202e+000	4.832813e+000	4.382353e+000	2.850226e+000	4.173070e+000	2.750164e+000	2.735954e+000	2.846596e+000	3.175801e+000	2.606275e+000	2.773788e+000	2.675871e+000	3.070660e+000	2.862154e+000	2.485739e+000	7.315118e+000
154	7.057049e+002	1.261026e+003	1.602484e+003	1.723484e+003	2.375496e+003	3.503701e+003	2.867797e+003	3.554169e+003	1.613550e+003	2.428861e+003	1.576799e+003	2.163906e+003	4.829055e+003	4.778723e+003	2.342293e+003	3.635123e+003	2.503570e+003	2.509300e+003	2.593041e+003	2.591438e+003
155	2.751820e+002	3.509758e+002	3.014624e+002	5.392322e+002	4.045151e+002	5.637851e+002	3.893764e+002	6.678928e+002	4.867723e+002	4.923131e+002	2.629320e+002	5.481585e+002	5.105820e+002	5.361091e+002	2.771674e+002	4.935824e+002	4.671764e+002	4.992248e+002	3.813264e+002	4.968524e+002
156	4.692477e+000	9.681344e+000	1.297922e+001	1.300362e+001	1.533858e+001	1.520557e+001	1.664554e+001	1.961141e+001	2.671782e+001	3.884619e+001	1.646255e+001	3.179068e+001	4.894554e+001	3.906638e+001	1.762568e+001	3.871684e+001	2.437270e+001	3.685493e+001	3.205421e+001	3.888545e+001
157	5.016247e+002	1.253629e+003	1.065659e+003	1.189633e+003	9.225454e+002	1.535285e+003	1.215500e+003	1.289463e+003	2.904166e+003	4.215937e+003	2.894317e+003	3.320339e+003	2.900135e+003	3.613474e+003	2.585170e+003	2.784669e+003	2.257162e+003	3.783957e+003	2.836612e+003	2.850798e+003
158	1.785323e+001	2.107409e+001	3.131648e+001	2.957448e+001	6.049786e+001	5.614829e+001	4.352679e+001	7.875524e+001	4.109909e+001	3.762952e+001	1.999253e+001	3.350735e+001	1.831365e+002	6.559789e+001	3.585374e+001	1.075300e+002	1.797171e+001	1.190214e+001	1.604301e+001	1.493193e+001
159	3.155058e+000	7.182842e+000	6.163660e+000	1.620253e+001	1.392792e+001	1.702158e+001	1.083381e+001	1.449403e+001	3.708084e+001	4.863916e+001	1.329341e+001	4.042272e+001	1.720187e+001	1.339884e+001	8.282519e+000	1.075549e+001	2.374206e+001	2.623004e+001	1.762622e+001	3.313014e+001
160	3.140877e+000	2.853280e+000	3.261724e+000	3.152768e+000	3.669690e+000	2.607105e+000	5.624037e+000	2.822566e+000	3.208246e+000	3.095596e+000	2.716224e+000	4.001182e+000	3.123244e+000	2.452152e+000	2.756753e+000	2.671102e+000	3.095123e+000	2.893743e+000	2.496147e+000	9.353427e+000
161	3.124886e+000	2.845100e+000	3.259233e+000	3.138581e+000	3.662547e+000	2.595582e+000	2.548631e+000	2.812907e+000	3.200762e+000	2.689006e+000	2.708810e+000	4.927588e+000	3.110593e+000	2.448459e+000	2.750167e+000	2.667390e+000	3.094756e+000	2.895710e+000	3.081356e+000	7.374281e+000
162	3.106477e+000	2.834208e+000	3.255038e+000	3.122007e+000	3.652746e+000	2.581945e+000	2.535605e+000	2.801796e+000	3.191889e+000	2.676122e+000	2.700158e+000	4.246669e+000	3.096144e+000	2.443486e+000	2.742428e+000	2.662750e+000	3.092171e+000	2.896890e+000	2.489496e+000	7.362630e+000
163	3.085561e+000	2.821429e+000	3.249198e+000	3.103190e+000	3.640619e+000	2.567657e+000	2.520737e+000	2.788419e+000	3.181618e+000	2.662231e+000	2.690294e+000	6.793659e+000	3.080582e+000	2.437434e+000	2.733612e+000	2.657267e+000	3.088712e+000	2.897206e+000	2.484217e+000	7.346825e+000
164	3.062689e+000	2.807022e+000	3.241404e+000	3.081204e+000	3.625554e+000	2.550695e+000	2.503849e+000	2.773971e+000	3.170042e+000	2.646529e+000	2.678835e+000	3.857958e+000	3.063309e+000	2.430029e+000	2.723324e+000	2.650896e+000	3.083936e+000	2.896692e+000	2.477725e+000	7.325368e+000
165	3.036530e+000	2.790426e+000	3.231742e+000	3.057318e+000	3.607753e+000	1.494795e+001	2.484987e+000	2.757441e+000	3.156639e+000	2.630087e+000	3.088813e+000	5.120711e+000	3.044533e+000	2.421319e+000	2.712122e+000	2.643504e+000	3.077259e+000	2.895266e+000	2.469370e+000	7.297843e+000
166	3.008561e+000	2.783254e+000	3.220091e+000	3.030396e+000	3.587060e+000	2.512151e+000	2.464309e+000	2.739050e+000	3.142055e+000	3.275072e+000	2.652102e+000	8.717789e+000	3.024359e+000	2.411335e+000	2.699490e+000	2.635274e+000	3.069625e+000	2.892764e+000	2.460312e+000	7.265319e+000
167	2.977665e+000	8.347348e+000	3.206326e+000	3.000707e+000	3.563269e+000	2.490943e+000	2.441209e+000	2.719166e+000	3.125754e+000	4.060831e+000	2.637388e+000	3.295003e+000	3.002153e+000	2.399634e+000	2.685505e+000	2.625949e+000	3.059173e+000	2.889412e+000	2.449332e+000	7.226223e+000
168	2.943831e+000	2.727785e+000	3.190601e+000	2.968696e+000	5.710473e+000	2.467266e+000	2.416102e+000	2.696497e+000	3.107795e+000	2.571438e+000	2.619721e+000	2.690906e+000	2.978724e+000	2.386798e+000	2.670411e+000	2.615638e+000	3.048683e+000	2.884515e+000	2.436688e+000	7.180271e+000
169	2.908044e+000	2.702761e+000	3.171894e+000	2.933392e+000	8.368394e+000	2.441576e+000	2.389074e+000	2.672749e+000	3.088375e+000	2.548576e+000	2.600975e+000	2.666545e+000	2.953417e+000	2.372212e+000	2.653918e+000	2.604393e+000	3.035947e+000	2.878953e+000	2.422632e+000	7.129634e+000
170	4.764181e+005	4.269631e+005	5.188369e+005	4.522052e+005	5.613736e+005	4.323143e+005	4.461499e+005	4.370919e+005	4.911463e+005	2.533050e+005	4.079383e+005	3.935700e+005	2.884746e+005	2.868701e+005	3.651317e+005	3.430164e+005	4.073890e+005	3.473749e+005	3.128873e+005	3.163740e+005
171	1.129107e+001	2.386906e+000	1.652453e+001	1.556211e+001	2.506234e+001	2.245067e+000	5.905179e+000	1.700388e+001	2.846790e+000	2.444720e+000	2.369134e+000	2.451084e+000	2.774252e+000	2.085448e+000	2.406049e+000	2.278593e+000	2.744240e+000	2.512839e+000	2.053042e+000	6.121913e+000
172	5.236612e+000	2.389535e+000	2.746315e+000	5.772094e+000	3.013345e+000	2.248165e+000	1.745432e+001	8.041311e+000	2.851508e+000	2.449350e+000	2.364382e+000	2.458261e+000	2.776096e+000	2.091293e+000	2.401307e+000	2.279726e+000	2.736880e+000	2.515108e+000	2.057535e+000	6.120330e+000
173	2.760784e+000	2.391992e+000	2.744793e+000	2.753195e+000	3.013989e+000	2.250955e+000	2.189408e+000	2.474547e+000	2.855919e+000	2.453736e+000	2.360297e+000	2.464733e+000	2.778066e+000	2.096643e+000	2.397220e+000	2.281118e+000	2.729493e+000	2.517239e+000	2.061776e+000	6.117989e+000
174	1.535314e+001	2.394297e+000	2.743290e+000	2.757019e+000	3.014375e+000	2.253922e+000	2.194349e+000	2.475830e+000	2.860272e+000	2.458028e+000	2.356641e+000	2.470799e+000	2.780198e+000	2.101515e+000	2.393646e+000	2.282698e+000	2.722773e+000	2.519190e+000	2.065766e+000	6.115021e+000
175	2.775581e+000	2.396427e+000	2.741727e+000	2.760463e+000	3.014542e+000	2.256702e+000	2.199023e+000	2.477009e+000	2.864570e+000	2.462258e+000	2.353428e+000	2.476439e+000	2.782602e+000	2.106275e+000	2.390487e+000	2.284514e+000	2.716282e+000	2.520956e+000	2.069478e+000	6.111607e+000
176	2.782080e+000	2.398480e+000	2.740050e+000	2.763276e+000	3.014594e+000	2.259343e+000	2.203320e+000	2.478152e+000	2.868244e+000	2.466309e+000	2.350865e+000	2.481656e+000	2.785103e+000	2.110508e+000	2.387979e+000	2.286578e+000	2.709836e+000	2.522623e+000	2.073064e+000	6.107782e+000
177	2.787921e+000	2.400472e+000	2.738663e+000	2.765804e+000	3.014587e+000	2.262132e+000	2.207253e+000	3.292170e+000	2.871950e+000	2.470322e+000	2.348607e+000	2.486639e+000	2.787828e+000	2.114527e+000	2.386040e+000	2.288842e+000	2.704123e+000	2.524037e+000	2.076415e+000	6.103771e+000
178	2.793330e+000	2.402582e+000	2.737372e+000	2.768027e+000	3.014509e+000	2.264942e+000	2.211046e+000	3.046948e+000	2.875613e+000	2.474289e+000	2.346875e+000	2.491268e+000	2.790813e+000	2.118316e+000	2.384539e+000	2.040622e+001	2.698613e+000	2.525511e+000	2.079660e+000	6.099668e+000
179	2.798303e+000	2.404409e+000	2.736238e+000	2.769964e+000	3.014475e+000	2.268018e+000	2.214523e+000	2.481498e+000	2.879116e+000	2.478222e+000	2.345617e+000	2.495601e+000	2.793940e+000	2.121837e+000	2.383579e+000	2.294149e+000	2.693677e+000	2.526934e+000	2.082809e+000	6.095458e+000
180	2.802864e+000	2.406404e+000	2.735292e+000	2.771744e+000	3.014514e+000	2.270673e+000	2.217855e+000	2.482682e+000	2.882588e+000	2.482182e+000	2.344816e+000	2.499784e+000	2.797341e+000	2.125228e+000	2.383083e+000	2.297159e+000	2.688977e+000	2.528327e+000	2.085840e+000	6.091469e+000
181	2.807195e+000	2.408497e+000	2.734562e+000	2.773302e+000	3.014671e+000	2.273445e+000	2.221054e+000	2.483955e+000	2.886051e+000	2.486064e+000	2.344512e+000	2.503718e+000	2.800928e+000	2.128437e+000	2.383076e+000	2.300391e+000	2.685034e+000	2.529695e+000	2.088898e+000	6.087640e+000
182	2.811181e+000	2.410661e+000	2.734063e+000	4.165604e+000	3.015007e+000	2.276742e+000	2.224118e+000	2.485372e+000	2.889438e+000	5.697663e+000	2.950494e+000	3.073927e+000	2.804787e+000	2.797921e+000	3.386497e+000	2.303798e+000	2.680905e+000	2.531103e+000	2.091834e+000	6.084139e+000
183	5.780360e+000	2.139947e+001	2.024249e+001	2.855777e+001	7.038758e+000	2.393233e+001	1.423668e+001	2.347340e+001	5.453617e+001	1.488405e+002	5.574624e+001	6.409517e+001	7.486428e+001	1.155678e+002	5.171481e+001	5.470146e+001	4.288603e+001	7.970221e+001	5.347883e+001	5.324027e+001
184	1.478213e+002	2.734601e+002	2.743017e+002	3.152699e+002	2.804825e+002	3.795338e+002	2.708121e+002	4.156784e+002	7.424052e+002	9.476174e+002	5.213763e+002	6.189851e+002	8.134581e+002	7.762179e+002	4.129044e+002	5.428112e+002	5.464661e+002	8.536011e+002	6.114694e+002	6.847348e+002
185	3.787506e+000	2.417932e+000	5.889812e+000	4.213142e+000	3.017348e+000	2.286748e+000	2.233146e+000	2.944946e+000	4.758158e+000	5.552512e+000	2.347854e+000	5.979198e+000	6.143994e+000	2.953407e+000	2.387971e+000	5.733414e+000	4.086768e+000	2.535617e+000	2.100792e+000	6.076418e+000
186	2.825684e+000	2.420770e+000	2.734802e+000	2.780731e+000	3.018651e+000	2.290351e+000	2.236171e+000	2.492399e+000	2.903433e+000	2.506174e+000	2.349801e+000	2.522035e+000	2.822773e+000	2.143271e+000	2.390327e+000	2.320210e+000	2.670183e+000	2.537230e+000	2.103934e+000	6.075041e+000
187	6.478086e+001	1.100113e+002	9.735083e+001	1.585518e+002	7.556726e+001	1.055949e+002	7.057870e+001	1.254856e+002	2.546588e+002	2.316388e+002	1.116705e+002	2.590056e+002	2.258195e+002	2.327699e+002	9.319621e+001	2.257330e+002	1.714032e+002	2.192507e+002	1.505225e+002	2.141059e+002
188	4.341600e+001	9.077538e+001	7.263983e+001	9.630774e+001	7.002143e+001	1.179919e+002	9.813668e+001	1.083743e+002	2.033935e+002	3.155611e+002	1.611975e+002	1.635519e+002	2.130597e+002	2.300003e+002	1.369234e+002	1.636518e+002	1.590324e+002	3.082972e+002	1.718686e+002	1.726199e+002
189	3.318923e+000	2.430690e+000	8.910374e+000	3.293822e+000	7.315282e+000	2.302487e+000	2.282918e+000	2.499848e+000	3.396804e+001	7.120857e+000	1.710834e+001	1.456867e+001	1.342290e+001	1.355743e+001	1.300698e+001	1.389689e+001	3.036131e+001	1.040438e+001	1.181298e+001	6.075524e+000
190	5.544852e+000	6.729310e+000	1.481534e+001	1.724612e+001	4.816410e+000	9.750520e+000	3.233762e+000	6.536630e+000	3.573650e+001	3.258830e+001	6.191111e+000	2.601596e+001	4.251962e+001	3.195477e+001	1.416228e+001	3.331688e+001	2.337126e+001	2.382137e+001	1.889303e+001	1.595352e+001
191	1.165735e+002	1.165096e+002	1.293153e+002	2.665351e+002	4.221110e+002	5.868976e+002	2.825643e+002	6.987418e+002	4.963325e+002	4.687839e+002	1.307921e+002	4.570141e+002	8.433506e+002	8.638087e+002	4.054010e+002	7.463423e+002	7.492027e+002	6.030811e+002	4.333930e+002	6.629056e+002
192	9.968128e+002	2.008235e+003	1.764910e+003	1.946033e+003	1.637120e+003	2.239780e+003	2.101198e+003	1.995539e+003	4.929296e+003	5.622203e+003	4.485728e+003	5.094662e+003	4.266452e+003	4.127459e+003	3.081239e+003	3.559180e+003	3.444097e+003	4.903763e+003	4.667778e+003	4.362344e+003
193	6.397624e+001	6.004494e+001	8.170695e+001	7.620237e+001	8.077468e+001	7.033617e+001	9.769466e+001	8.750834e+001	1.179495e+002	9.706493e+001	6.743834e+001	9.846434e+001	1.688061e+002	1.900676e+002	1.550611e+002	1.525573e+002	9.123221e+001	1.110805e+002	8.379249e+001	8.339040e+001
194	2.966869e+001	5.404962e+001	6.285662e+001	6.185314e+001	8.990792e+001	4.952037e+001	7.679532e+001	5.431591e+001	8.859808e+001	4.074773e+001	7.059270e+001	7.402152e+001	3.281896e+001	4.828764e+001	5.285339e+001	3.104562e+001	1.009775e+002	7.519183e+001	8.622191e+001	8.234874e+001
195	5.982433e+000	8.215892e+000	1.185194e+001	1.599867e+001	1.145260e+001	7.019674e+000	1.066464e+001	1.769568e+001	9.090918e+000	1.585522e+001	1.149875e+001	1.044032e+001	6.366496e+000	9.511712e+000	8.086044e+000	5.706043e+000	7.551767e+000	1.141520e+001	4.457900e+000	6.102760e+000
196	4.496118e+000	8.589434e+000	6.491961e+000	1.163629e+001	2.415733e+001	1.792683e+001	1.322382e+001	2.785234e+001	2.869226e+001	3.508218e+001	1.362363e+001	3.906420e+001	4.264187e+001	4.347069e+001	2.362076e+001	4.623162e+001	2.894757e+001	3.000399e+001	1.993542e+001	1.877828e+001
197	2.685445e+002	5.594316e+002	4.812013e+002	4.901387e+002	4.296778e+002	6.227839e+002	5.716407e+002	4.658065e+002	1.099698e+003	2.084427e+003	1.336527e+003	1.196201e+003	1.404426e+003	1.501071e+003	9.013494e+002	8.834798e+002	8.318618e+002	1.618883e+003	1.205306e+003	1.084149e+003
198	2.875117e+000	2.476147e+000	2.773319e+000	2.817754e+000	3.069048e+000	2.351403e+000	2.283602e+000	2.536697e+000	2.956927e+000	3.729577e+000	3.129101e+000	2.571784e+000	2.901282e+000	2.183749e+000	2.450947e+000	2.390055e+000	2.683195e+000	2.568220e+000	2.152537e+000	6.131832e+000
199	2.880714e+000	2.483017e+000	2.779343e+000	2.823107e+000	3.076636e+000	2.358129e+000	2.289093e+000	2.542382e+000	2.962578e+000	2.569782e+000	2.412892e+000	2.577000e+000	2.909291e+000	2.188043e+000	2.458267e+000	2.397168e+000	2.687511e+000	2.572205e+000	2.158003e+000	6.144184e+000
200	2.135722e+001	3.096508e+001	3.166365e+001	5.396581e+001	3.682848e+001	3.889218e+001	2.766482e+001	4.429584e+001	1.082979e+002	7.382867e+001	4.453645e+001	1.058331e+002	7.798730e+001	7.450706e+001	5.903534e+001	8.889800e+001	7.109390e+001	7.277001e+001	7.931407e+001	7.252351e+001
201	1.036114e+001	1.647339e+001	1.628090e+001	3.148496e+001	1.698147e+001	1.427638e+001	1.343892e+001	1.755152e+001	2.239661e+001	3.488415e+001	1.049234e+001	4.358262e+001	2.121300e+001	4.334774e+001	1.803799e+001	2.730883e+001	2.599983e+001	2.192295e+001	2.105995e+001	3.775211e+001
202	1.385806e+003	1.640608e+003	1.373699e+003	2.332294e+003	2.168070e+003	3.085346e+003	1.999042e+003	3.417820e+003	1.356196e+003	1.891981e+003	1.125570e+003	1.607212e+003	2.252235e+003	2.344017e+003	1.275186e+003	1.926855e+003	2.069584e+003	1.982974e+003	1.680177e+003	2.108223e+003
203	2.906422e+000	2.513434e+000	2.808395e+000	4.842045e+000	7.621857e+000	4.719302e+000	4.749196e+000	4.133810e+000	2.987150e+000	2.593799e+000	2.964643e+000	4.750800e+000	2.943684e+000	5.236527e+000	6.603475e+000	5.595893e+000	3.383350e+000	4.558243e+000	2.182132e+000	1.160241e+001
204	4.629085e+001	1.206552e+002	9.301658e+001	1.053940e+002	1.214742e+002	2.256333e+002	1.864795e+002	2.097094e+002	2.403604e+002	5.918830e+002	3.631036e+002	2.646662e+002	4.268320e+002	4.969165e+002	3.095106e+002	2.989500e+002	2.503935e+002	5.373370e+002	3.875424e+002	3.069624e+002
205	2.921200e+000	2.531124e+000	2.825567e+000	2.864553e+000	8.868800e+000	2.403617e+000	2.327927e+000	2.582601e+000	3.000717e+000	2.606483e+000	2.462031e+000	2.613524e+000	4.463652e+000	9.811414e+000	5.111518e+000	4.338291e+000	8.389432e+000	2.600232e+000	3.254368e+000	2.236834e+001
206	2.929277e+000	5.944377e+000	1.390265e+001	1.657700e+001	1.426443e+001	6.528904e+000	5.713193e+000	9.633156e+000	4.316898e+001	6.488525e+001	4.303961e+001	4.972390e+001	6.361036e+001	6.199105e+001	3.267835e+001	4.239586e+001	1.777646e+001	2.391241e+001	1.728114e+001	4.277723e+001
207	2.937384e+000	2.550225e+000	2.844514e+000	2.881803e+000	3.159447e+000	2.420719e+000	2.343248e+000	2.598378e+000	3.203761e+000	2.619451e+000	1.872942e+001	3.280009e+000	2.980421e+000	2.230186e+000	2.526913e+000	2.459477e+000	2.738004e+000	2.611605e+000	2.210269e+000	6.287838e+000
208	3.040758e+002	5.044320e+002	3.984670e+002	4.428690e+002	4.695165e+002	7.145135e+002	5.522847e+002	6.694456e+002	8.082372e+002	8.617382e+002	6.410262e+002	8.228384e+002	6.111215e+002	7.993594e+002	5.966239e+002	6.785048e+002	5.820485e+002	7.644184e+002	6.535229e+002	6.353252e+002
210	1.183469e+001	2.550575e+001	1.472672e+001	2.508373e+001	2.375059e+001	1.709094e+001	1.536574e+001	1.941257e+001	3.727928e+001	3.291211e+001	2.320508e+001	4.245226e+001	2.072915e+001	2.331880e+001	1.396749e+001	2.371820e+001	3.416154e+001	2.763209e+001	2.387394e+001	1.894532e+001
211	2.973605e+000	2.591508e+000	2.887725e+000	5.498588e+000	8.566448e+000	2.456473e+000	2.835754e+000	2.951338e+000	4.630045e+000	6.111175e+000	3.082498e+000	8.886674e+000	3.018838e+000	3.896363e+000	2.565988e+000	3.889111e+000	2.773157e+000	2.637082e+000	3.041314e+000	6.391643e+000
212	3.722711e+000	2.039696e+001	1.029924e+001	1.505707e+001	1.155690e+001	1.091203e+001	1.014573e+001	1.610334e+001	3.028875e+001	2.047319e+001	7.690228e+000	3.080807e+001	3.559116e+001	2.040139e+001	1.888393e+001	2.436341e+001	2.162047e+001	1.743650e+001	1.032502e+001	1.217917e+002
213	4.080553e+001	6.358282e+001	5.077336e+001	7.498229e+001	5.613679e+001	7.750185e+001	4.950895e+001	7.866731e+001	9.497273e+001	1.477180e+002	7.899032e+001	1.088753e+002	1.814391e+002	1.589917e+002	7.479600e+001	1.206528e+002	8.348913e+001	1.154162e+002	8.579179e+001	1.071852e+002
214	2.302496e+003	5.814846e+003	4.901635e+003	2.997201e+003	2.538204e+003	4.847758e+003	5.498694e+003	3.367233e+003	4.241144e+003	1.148869e+004	8.837541e+003	5.306414e+003	2.727210e+003	5.104791e+003	5.113510e+003	3.248499e+003	4.227611e+003	8.134498e+003	7.044731e+003	4.618601e+003
215	3.013975e+000	2.636863e+000	2.936665e+000	2.965889e+000	3.277692e+000	2.494454e+000	2.414209e+000	2.670693e+000	3.078854e+000	2.673435e+000	5.348997e+000	2.691997e+000	3.057339e+000	2.285715e+000	2.606299e+000	2.527468e+000	2.813403e+000	2.666117e+000	2.278004e+000	6.513982e+000
216	1.670232e+005	7.399300e+004	1.183679e+005	1.033031e+005	1.531217e+005	8.261787e+004	8.630320e+004	8.106816e+004	8.390420e+004	4.926597e+004	5.920826e+004	8.105814e+004	2.933802e+004	3.592423e+004	4.781184e+004	4.864104e+004	6.170731e+004	4.155962e+004	3.762745e+004	3.956614e+004
217	6.311939e+001	1.149963e+002	1.073095e+002	1.333739e+002	1.665757e+002	2.253590e+002	1.819994e+002	2.055836e+002	2.079621e+002	1.751184e+002	1.621157e+002	1.760490e+002	2.331837e+002	2.134777e+002	1.501112e+002	1.893779e+002	1.326960e+002	2.047546e+002	1.370224e+002	1.770697e+002
218	3.045930e+000	2.672513e+000	2.976587e+000	3.002302e+000	3.329010e+000	2.523397e+000	4.494450e+000	4.178681e+000	3.104308e+000	2.693316e+000	2.591373e+000	2.718508e+000	3.085286e+000	2.309190e+000	2.636549e+000	2.553088e+000	2.846353e+000	2.689767e+000	2.306458e+000	7.101467e+000
219	3.455948e+001	4.910719e+001	5.371974e+001	7.999015e+001	5.359609e+001	6.550086e+001	5.671647e+001	1.006932e+002	1.113249e+002	1.462338e+002	9.165949e+001	1.467960e+002	1.832739e+002	2.159992e+002	1.384104e+002	1.629797e+002	1.438043e+002	1.582615e+002	1.579357e+002	1.684614e+002
220	7.156505e+003	1.006306e+004	9.467862e+003	9.946551e+003	8.730084e+003	1.176121e+004	9.548589e+003	1.000696e+004	2.135066e+004	3.040877e+004	2.410728e+004	2.152590e+004	2.607407e+004	2.415156e+004	1.708289e+004	1.824326e+004	1.608901e+004	2.129879e+004	2.015846e+004	1.963233e+004
221	3.078376e+000	2.709247e+000	3.018083e+000	3.039635e+000	3.833548e+000	2.551234e+000	2.473759e+000	2.729907e+000	3.129697e+000	2.711894e+000	2.621660e+000	2.745124e+000	3.111677e+000	2.333527e+000	2.665829e+000	2.578004e+000	2.881163e+000	2.714618e+000	2.335948e+000	6.720462e+000
222	2.417080e+001	3.130856e+001	3.062059e+001	6.977912e+001	4.514377e+001	6.439342e+001	4.686461e+001	6.456133e+001	7.061867e+001	6.543352e+001	3.522461e+001	6.341771e+001	1.467115e+002	1.579661e+002	8.682889e+001	1.497114e+002	1.122060e+002	1.147567e+002	1.042768e+002	1.348817e+002
223	3.376814e+002	4.591950e+002	4.183083e+002	4.944538e+002	4.179690e+002	6.356249e+002	5.521822e+002	6.892287e+002	5.311933e+002	8.286521e+002	5.028025e+002	5.238350e+002	8.997016e+002	1.094200e+003	6.473823e+002	8.641192e+002	7.102603e+002	9.332736e+002	8.799592e+002	8.054447e+002
224	1.596710e+001	2.885320e+001	2.468743e+001	6.460007e+001	2.556624e+001	3.416450e+001	2.062365e+001	3.644528e+001	1.189292e+002	1.139436e+002	4.650496e+001	1.327512e+002	1.183226e+002	8.806615e+001	3.419734e+001	7.480505e+001	7.252418e+001	7.227994e+001	5.656771e+001	1.043801e+002
225	3.342968e+000	2.757204e+000	3.074639e+000	9.207627e+000	3.454966e+000	2.586365e+000	2.512456e+000	2.767903e+000	3.162120e+000	6.893971e+000	3.297596e+000	2.779541e+000	3.142417e+000	2.365998e+000	5.679844e+000	2.608832e+000	2.928670e+000	2.749228e+000	2.375565e+000	7.024596e+000
226	3.129498e+000	2.768578e+000	3.088663e+000	3.100362e+000	3.472855e+000	2.594238e+000	2.521762e+000	2.776771e+000	3.169768e+000	2.738262e+000	2.668339e+000	2.787686e+000	3.149230e+000	2.374079e+000	2.710681e+000	2.616198e+000	2.940401e+000	2.757840e+000	2.385321e+000	6.908819e+000
227	3.138883e+000	2.779856e+000	3.102439e+000	3.111610e+000	3.490382e+000	2.601876e+000	2.530582e+000	2.785676e+000	3.177195e+000	2.742494e+000	2.676768e+000	2.795473e+000	3.155372e+000	2.381901e+000	2.718660e+000	5.519406e+000	2.952252e+000	2.766807e+000	2.394970e+000	1.572100e+002
228	4.840249e+001	1.082793e+002	1.171206e+002	1.089782e+002	1.150477e+002	2.096687e+002	1.903737e+002	1.368492e+002	6.763086e+001	1.252877e+002	1.299741e+002	8.242085e+001	9.283000e+001	1.305819e+002	8.194992e+001	8.710316e+001	6.976763e+001	9.188628e+001	7.504692e+001	7.976110e+001
229	2.512922e+003	1.009968e+004	9.957777e+003	2.901596e+003	3.610926e+003	1.028033e+004	1.398496e+004	5.350095e+003	7.122259e+003	2.111257e+004	2.971050e+004	8.960820e+003	5.447571e+003	1.247981e+004	1.334504e+004	7.277883e+003	7.075248e+003	1.804238e+004	2.105934e+004	8.758863e+003
230	3.163745e+000	2.810902e+000	3.142827e+000	4.154988e+000	3.541467e+000	2.621769e+000	6.589805e+000	2.809070e+000	3.197334e+000	2.752747e+000	4.879688e+000	2.816932e+000	3.170693e+000	3.891883e+000	2.740369e+000	7.443660e+000	3.749369e+000	2.792458e+000	2.701965e+000	8.382015e+000
231	6.137671e+002	6.318189e+002	6.637724e+002	1.139814e+003	6.903085e+002	7.724280e+002	6.338260e+002	9.414015e+002	1.214862e+003	8.211674e+002	4.685594e+002	1.348591e+003	1.209889e+003	8.132686e+002	6.076358e+002	1.102710e+003	1.040973e+003	9.097115e+002	1.069205e+003	1.338220e+003
232	9.411823e+000	8.086516e+000	1.234548e+001	1.112553e+001	8.729685e+000	8.939396e+000	6.673239e+000	7.476489e+000	7.061697e+000	9.630781e+000	5.034906e+000	7.538315e+000	3.177706e+000	4.347649e+000	2.752383e+000	7.034406e+000	3.285264e+000	2.808949e+000	2.439624e+000	7.125433e+000
233	3.182283e+000	3.068432e+000	3.180016e+000	3.168148e+000	3.587214e+000	3.822187e+000	2.574106e+000	7.742136e+000	9.019452e+000	5.170597e+000	2.717645e+000	4.882052e+000	4.194485e+000	6.427751e+000	2.757588e+000	6.537674e+000	3.017880e+000	2.817279e+000	2.447712e+000	2.630072e+001
234	5.811139e+003	3.557533e+003	4.764071e+003	3.529459e+003	4.646796e+003	3.282646e+003	3.214428e+003	3.091927e+003	3.846770e+003	2.172623e+003	2.982666e+003	3.240421e+003	2.043611e+003	2.065701e+003	3.187721e+003	2.657073e+003	3.205950e+003	2.640603e+003	3.017131e+003	2.773369e+003
235	3.189718e+000	2.850711e+000	3.201882e+000	3.180463e+000	3.613374e+000	2.642319e+000	2.583044e+000	4.392885e+000	3.221723e+000	2.758606e+000	2.726492e+000	2.842078e+000	3.182384e+000	2.435794e+000	2.766053e+000	2.666510e+000	3.036888e+000	2.832874e+000	2.462290e+000	7.219360e+000
236	1.682852e+002	2.214907e+002	2.233642e+002	3.637425e+002	2.949827e+002	3.502486e+002	2.437937e+002	3.803340e+002	6.264358e+002	6.696831e+002	2.468229e+002	5.986920e+002	9.216004e+002	7.748398e+002	3.301986e+002	6.650461e+002	4.009268e+002	4.735948e+002	3.495737e+002	5.417367e+002
237	5.330324e+001	1.701376e+002	1.651594e+002	1.128977e+002	8.559900e+001	1.604510e+002	1.669731e+002	1.141470e+002	4.076270e+002	9.082597e+002	7.984304e+002	4.384363e+002	3.272205e+002	4.619117e+002	3.801311e+002	2.663498e+002	2.605994e+002	4.979944e+002	5.322854e+002	3.333242e+002
238	6.010468e+002	7.162898e+002	7.433526e+002	9.583068e+002	8.961514e+002	1.074879e+003	8.722663e+002	9.691505e+002	6.470845e+002	6.513978e+002	4.514247e+002	6.516696e+002	5.945056e+002	7.294063e+002	4.800891e+002	6.740285e+002	7.133882e+002	8.654799e+002	6.276787e+002	7.722167e+002
239	3.190432e+000	2.866620e+000	3.236723e+000	3.190465e+000	3.652051e+000	2.642979e+000	2.589939e+000	2.845120e+000	3.229371e+000	2.750162e+000	2.734953e+000	2.848335e+000	3.175727e+000	2.452131e+000	2.774334e+000	4.733127e+000	3.067587e+000	2.860361e+000	2.484725e+000	7.317132e+000
240	5.277994e+000	4.912996e+001	4.672452e+001	2.231859e+001	1.420393e+001	4.244214e+001	3.895423e+001	2.677367e+001	6.936599e+001	3.004673e+002	2.147709e+002	9.098971e+001	7.856365e+001	1.488874e+002	1.163195e+002	8.222624e+001	4.505016e+001	1.130692e+002	1.114054e+002	5.517310e+001
241	9.627190e+002	1.192624e+003	1.038229e+003	1.728663e+003	1.260705e+003	1.463556e+003	1.376468e+003	1.536183e+003	1.564454e+003	1.330221e+003	8.414447e+002	1.726442e+003	9.611606e+002	1.304706e+003	9.544728e+002	1.282039e+003	1.648996e+003	1.772193e+003	1.555647e+003	1.912986e+003
242	4.665791e+002	7.639124e+002	7.444901e+002	1.021691e+003	8.783115e+002	1.029345e+003	7.992621e+002	9.716202e+002	2.757214e+003	2.579052e+003	1.491015e+003	2.429656e+003	2.389776e+003	2.019351e+003	1.105543e+003	1.745916e+003	1.707921e+003	2.278055e+003	1.545855e+003	2.075491e+003
243	1.168268e+002	2.118748e+002	2.139920e+002	2.710293e+002	1.844184e+002	2.711816e+002	2.068623e+002	2.816651e+002	2.954186e+002	5.292435e+002	2.780057e+002	3.497223e+002	4.951246e+002	6.766022e+002	3.521211e+002	5.362163e+002	2.991424e+002	3.314752e+002	2.772953e+002	3.237952e+002
244	5.265974e+002	1.278966e+003	1.101948e+003	8.109749e+002	8.977305e+002	1.383027e+003	1.301774e+003	1.005146e+003	2.370048e+003	4.116975e+003	3.386007e+003	2.371907e+003	2.248074e+003	2.754070e+003	2.251609e+003	2.121154e+003	1.618617e+003	3.026407e+003	2.605787e+003	2.033421e+003
245	4.189019e+001	3.220175e+001	3.391071e+001	3.138974e+001	3.687151e+001	2.845732e+001	3.859526e+001	3.174891e+001	5.943879e+001	5.889493e+001	6.433125e+001	4.135323e+001	5.353984e+001	7.144824e+001	5.634844e+001	3.952652e+001	4.183425e+001	5.792657e+001	5.673755e+001	3.957065e+001
246	1.832469e+001	3.404647e+001	2.761779e+001	4.086940e+001	4.077046e+001	3.934304e+001	3.608939e+001	3.808769e+001	1.131815e+002	7.943489e+001	4.729285e+001	1.314321e+002	6.475260e+001	9.008563e+001	7.504206e+001	8.269566e+001	9.345108e+001	1.100392e+002	9.319449e+001	1.197856e+002
247	3.111252e+000	2.835234e+000	3.251353e+000	3.128047e+000	3.646058e+000	2.585600e+000	2.539634e+000	2.803483e+000	3.198159e+000	2.685870e+000	2.704385e+000	2.804917e+000	3.106793e+000	2.446535e+000	2.747424e+000	2.666235e+000	3.087299e+000	2.891373e+000	2.488759e+000	7.361500e+000
248	3.092098e+000	1.619682e+001	3.246430e+000	3.110256e+000	3.635208e+000	2.571567e+000	2.526008e+000	2.791574e+000	3.189192e+000	2.673029e+000	2.695087e+000	2.792832e+000	3.092020e+000	2.441134e+000	2.739239e+000	2.661348e+000	3.084624e+000	2.892115e+000	2.484318e+000	7.347930e+000
249	3.070311e+000	2.810398e+000	3.239795e+000	3.090240e+000	3.621879e+000	2.556264e+000	2.510185e+000	2.777963e+000	3.178042e+000	2.658480e+000	2.684715e+000	2.778245e+000	3.075662e+000	2.434465e+000	2.729822e+000	2.655417e+000	3.080528e+000	2.892066e+000	2.478521e+000	7.329138e+000
250	3.046129e+000	2.196163e+001	3.231332e+000	3.067931e+000	3.605863e+000	2.539096e+000	2.492639e+000	2.762540e+000	3.165819e+000	2.642741e+000	2.672583e+000	2.763806e+000	3.058061e+000	2.426602e+000	2.719367e+000	2.648724e+000	3.074956e+000	2.891110e+000	2.471215e+000	7.304883e+000
251	3.614171e+000	2.778097e+000	3.220684e+000	3.042281e+000	3.586569e+000	3.686180e+000	2.472987e+000	2.745508e+000	3.152089e+000	2.625304e+000	2.659566e+000	2.746100e+000	3.038425e+000	2.417148e+000	2.707311e+000	2.641012e+000	3.068005e+000	2.889245e+000	2.462736e+000	7.275841e+000
252	2.989927e+000	2.758082e+000	3.208297e+000	3.014606e+000	3.564842e+000	2.499377e+000	2.451243e+000	2.726334e+000	3.136744e+000	2.606710e+000	2.645161e+000	2.727231e+000	3.017926e+000	2.406542e+000	2.694326e+000	2.632334e+000	3.059332e+000	2.886248e+000	2.452500e+000	7.240601e+000
253	2.958282e+000	2.736231e+000	3.193675e+000	2.983891e+000	1.127709e+001	2.476450e+000	2.427636e+000	2.705376e+000	3.120005e+000	2.586566e+000	2.628755e+000	2.706074e+000	2.995275e+000	2.394411e+000	2.679858e+000	2.622751e+000	3.049215e+000	2.882161e+000	2.440867e+000	7.198706e+000
254	6.656836e+000	7.546686e+000	1.365024e+001	7.190786e+000	1.465095e+001	3.767753e+000	1.720530e+001	9.342895e+000	3.101338e+000	2.565025e+000	2.611391e+000	2.682941e+000	2.970965e+000	2.380704e+000	2.664078e+000	2.611866e+000	3.037245e+000	2.876494e+000	2.429347e+000	7.148743e+000
255	2.886199e+000	1.023052e+001	1.420425e+001	5.544658e+000	2.603982e+001	2.426396e+000	1.475264e+001	1.012439e+001	3.081101e+000	2.557328e+000	2.592314e+000	2.658305e+000	2.945739e+000	2.365638e+000	2.647133e+000	2.600283e+000	3.023583e+000	2.870864e+000	2.412642e+000	7.095490e+000
256	7.766114e+000	2.387696e+000	2.948929e+001	1.471864e+001	3.225299e+001	2.245606e+000	8.982184e+000	2.265974e+001	2.851468e+000	2.450397e+000	2.369007e+000	2.458123e+000	2.779257e+000	2.089994e+000	2.406165e+000	2.281580e+000	4.325715e+000	2.510448e+000	2.054954e+000	6.122244e+000
257	2.755034e+000	2.389973e+000	2.743342e+000	5.218592e+000	3.011358e+000	2.248478e+000	6.350423e+000	2.473255e+000	2.855869e+000	2.454677e+000	2.364472e+000	2.464761e+000	2.780993e+000	2.095426e+000	2.401682e+000	2.282779e+000	2.729970e+000	2.512756e+000	2.059469e+000	6.120178e+000
258	2.762921e+000	2.392234e+000	2.741691e+000	2.754179e+000	3.011705e+000	2.251249e+000	4.890213e+000	2.474458e+000	2.860060e+000	2.459002e+000	2.360387e+000	2.471076e+000	2.782896e+000	2.100520e+000	2.397644e+000	2.284283e+000	2.722980e+000	2.514751e+000	2.063485e+000	6.117441e+000
259	2.770293e+000	2.394318e+000	2.740107e+000	2.757625e+000	3.011817e+000	2.253897e+000	3.017108e+000	2.475562e+000	2.864528e+000	2.463031e+000	2.356871e+000	2.476784e+000	2.785006e+000	2.105238e+000	2.394242e+000	2.285953e+000	2.716180e+000	2.516590e+000	2.067307e+000	6.114097e+000
260	2.776830e+000	2.396297e+000	2.738500e+000	2.760629e+000	3.011775e+000	2.256551e+000	2.200555e+000	2.476592e+000	2.868044e+000	2.467042e+000	2.353795e+000	2.482138e+000	2.787266e+000	2.109589e+000	2.391377e+000	2.287789e+000	2.709788e+000	2.518321e+000	2.070899e+000	6.110327e+000
261	2.782862e+000	2.398147e+000	2.736953e+000	2.763220e+000	3.011600e+000	2.259194e+000	2.204602e+000	2.477572e+000	2.871741e+000	2.470973e+000	2.351211e+000	2.487093e+000	2.789789e+000	2.113755e+000	2.389015e+000	2.289691e+000	2.703759e+000	2.519869e+000	2.074251e+000	6.106341e+000
262	2.788355e+000	2.400016e+000	2.735540e+000	2.765442e+000	3.011383e+000	2.261828e+000	2.208339e+000	3.342515e+000	2.875309e+000	2.474770e+000	2.349109e+000	2.491800e+000	2.792455e+000	2.117553e+000	2.387202e+000	2.292331e+000	2.698027e+000	2.521393e+000	2.077565e+000	6.102038e+000
263	5.063293e+000	2.401839e+000	2.734224e+000	2.767438e+000	3.011147e+000	2.264430e+000	2.211838e+000	4.885164e+000	2.878710e+000	2.478676e+000	2.347492e+000	2.496284e+000	2.795353e+000	2.121165e+000	2.385901e+000	2.094890e+001	2.692797e+000	2.522823e+000	2.080648e+000	6.097803e+000
264	2.798069e+000	2.403723e+000	2.733137e+000	2.769131e+000	3.010949e+000	2.267104e+000	2.215146e+000	2.480587e+000	2.882167e+000	2.482410e+000	2.346356e+000	2.500429e+000	2.798542e+000	2.124593e+000	2.385097e+000	2.297723e+000	2.687924e+000	2.524208e+000	2.083699e+000	6.093577e+000
265	6.208918e+000	5.086202e+000	7.225687e+000	7.789744e+000	4.936950e+000	9.154721e+000	1.002130e+001	8.361523e+000	2.037465e+001	3.271983e+001	2.419596e+001	3.177644e+001	2.471303e+001	5.789020e+000	8.149984e+000	9.012386e+000	7.337873e+000	1.418420e+001	4.644733e+000	6.089487e+000
266	2.509888e+001	2.457733e+001	2.535932e+001	4.789772e+001	3.074649e+001	3.291762e+001	2.259615e+001	2.694991e+001	1.099856e+002	7.203294e+001	3.397384e+001	9.354057e+001	1.326466e+002	8.635467e+001	4.867137e+001	1.073572e+002	7.637933e+001	6.946198e+001	7.354687e+001	8.453730e+001
267	7.345109e+003	1.084781e+004	8.638055e+003	1.203392e+004	1.243796e+004	1.810048e+004	1.403454e+004	1.608646e+004	1.253333e+004	1.686429e+004	1.161098e+004	1.457597e+004	1.749651e+004	1.888403e+004	1.329611e+004	1.626680e+004	1.439794e+004	1.926142e+004	1.745502e+004	1.741271e+004
268	4.554311e+000	2.411956e+000	3.313797e+000	5.372373e+000	3.011660e+000	2.278965e+000	2.227034e+000	2.485710e+000	8.004534e+000	3.641698e+000	7.544110e+000	2.515479e+000	2.813571e+000	2.348429e+000	2.386818e+000	2.492313e+000	2.672577e+000	2.529798e+000	2.095401e+000	6.079223e+000
269	1.391691e+001	2.281619e+001	3.065513e+001	2.902388e+001	2.900158e+001	2.202652e+001	2.964805e+001	2.137177e+001	4.711557e+001	4.782686e+001	5.225762e+001	5.122084e+001	3.008015e+001	3.009289e+001	3.119543e+001	3.064926e+001	3.190587e+001	3.170653e+001	2.853299e+001	1.946283e+001
270	6.935266e+002	1.766509e+003	1.369816e+003	9.475906e+002	8.325534e+002	1.510053e+003	1.621483e+003	1.113295e+003	2.339622e+003	5.835505e+003	4.330361e+003	3.344281e+003	2.577330e+003	4.438623e+003	3.936292e+003	2.874554e+003	2.225266e+003	4.649034e+003	4.756418e+003	2.931879e+003
271	1.534278e+001	2.598863e+001	1.845344e+001	3.011868e+001	2.259650e+001	4.243021e+001	2.789001e+001	4.302407e+001	7.596278e+001	1.533304e+002	6.402186e+001	7.798966e+001	1.031219e+002	1.045900e+002	5.568971e+001	8.482361e+001	6.435348e+001	1.009645e+002	7.732999e+001	6.388095e+001
272	2.177543e+001	4.092713e+001	4.760232e+001	7.979302e+001	3.612249e+001	5.539185e+001	3.955095e+001	6.202772e+001	1.993466e+002	2.086757e+002	1.010522e+002	2.191105e+002	1.929425e+002	1.625705e+002	9.022849e+001	1.404758e+002	1.005017e+002	1.175775e+002	9.815417e+001	1.203024e+002
273	1.940879e+002	2.989572e+002	2.888553e+002	3.734321e+002	3.080002e+002	4.066640e+002	3.401361e+002	4.356370e+002	6.331384e+002	5.748410e+002	4.060392e+002	7.084220e+002	5.921826e+002	4.920492e+002	4.038246e+002	5.834245e+002	5.481038e+002	5.872166e+002	6.311849e+002	6.822150e+002
274	3.593688e+000	7.175928e+000	6.952311e+000	8.545726e+000	9.913147e+000	5.567230e+000	4.130366e+000	5.638019e+000	2.035212e+001	2.977341e+001	1.364119e+001	1.747642e+001	2.787490e+001	2.243622e+001	2.224251e+001	1.776786e+001	1.590084e+001	2.687427e+001	1.783514e+001	1.086064e+001
275	2.837405e+000	4.113859e+000	3.498962e+000	8.946383e+000	3.023558e+000	8.852532e+000	1.135766e+001	1.632286e+001	1.733172e+001	1.272476e+001	7.416278e+000	1.871830e+001	2.010161e+001	1.612407e+001	8.118306e+000	1.942308e+001	2.311805e+001	2.161191e+001	1.715004e+001	1.421607e+001
276	4.191839e+000	2.437684e+000	2.741227e+000	2.789107e+000	4.084576e+000	4.429671e+000	3.024243e+000	2.504812e+000	7.344964e+000	4.222070e+000	6.528242e+000	3.228377e+000	3.674322e+000	1.373511e+001	4.481267e+000	6.013097e+000	7.798364e+000	6.196589e+000	2.417842e+000	6.080586e+000
277	5.016098e+003	7.262389e+003	5.004194e+003	9.294587e+003	4.264460e+003	7.763517e+003	5.917150e+003	9.399981e+003	8.045691e+003	1.714136e+004	6.267471e+003	1.065016e+004	1.985963e+004	1.807837e+004	7.259089e+003	1.264945e+004	8.468142e+003	1.190390e+004	1.024220e+004	1.224588e+004
278	1.079585e+002	3.870902e+002	2.877959e+002	1.883241e+002	1.534089e+002	4.278610e+002	3.425317e+002	2.236929e+002	3.371060e+002	1.432894e+003	8.523271e+002	4.415203e+002	7.658154e+002	1.525012e+003	1.310746e+003	8.431900e+002	3.493845e+002	1.239513e+003	1.003372e+003	4.413294e+002
279	2.853230e+000	2.452043e+000	2.751663e+000	2.798654e+000	3.040480e+000	2.326070e+000	2.263939e+000	2.516304e+000	2.938476e+000	6.008664e+000	2.383273e+000	2.556569e+000	2.875873e+000	5.123146e+000	2.428530e+000	2.367525e+000	2.668131e+000	2.552486e+000	2.134073e+000	6.096860e+000
280	1.504299e+002	2.519973e+002	2.188036e+002	2.637577e+002	2.231254e+002	3.203968e+002	2.461265e+002	3.886430e+002	5.888132e+002	7.223891e+002	4.331386e+002	4.569289e+002	8.082485e+002	6.986388e+002	3.837160e+002	5.228664e+002	4.086528e+002	6.401338e+002	4.655482e+002	4.912940e+002
281	2.569943e+002	3.531403e+002	3.541368e+002	5.505883e+002	3.624835e+002	5.536614e+002	4.263773e+002	4.941201e+002	8.262565e+002	8.098321e+002	4.507861e+002	1.008009e+003	8.366316e+002	8.412098e+002	5.888885e+002	7.683570e+002	7.053992e+002	8.133707e+002	7.035824e+002	8.671092e+002
282	3.404048e+002	3.855146e+002	3.636889e+002	5.019726e+002	4.287174e+002	5.239824e+002	4.479382e+002	6.125782e+002	2.732964e+002	3.235058e+002	2.383100e+002	3.423692e+002	3.430525e+002	3.313691e+002	2.229045e+002	3.406330e+002	4.099429e+002	4.335222e+002	4.146873e+002	4.612226e+002
283	1.887419e+003	2.187126e+003	2.235811e+003	2.940810e+003	2.376500e+003	2.813678e+003	2.431043e+003	3.501059e+003	4.334685e+003	3.796717e+003	2.363393e+003	4.825444e+003	5.018602e+003	4.572083e+003	2.831029e+003	4.900295e+003	3.945028e+003	4.144632e+003	3.705204e+003	4.934515e+003
284	4.787009e+001	3.046087e+001	7.997864e+001	2.044180e+001	7.438114e+001	2.127262e+001	5.289790e+001	3.097892e+001	3.017989e+001	2.550771e+001	2.842972e+001	3.587417e+001	1.480066e+001	1.734388e+001	1.697149e+001	1.414257e+001	2.901859e+001	1.485848e+001	1.647169e+001	6.147706e+000
285	1.578407e+002	2.375149e+002	2.511387e+002	2.616972e+002	1.340237e+002	1.590774e+002	1.453298e+002	2.532882e+002	7.017055e+002	1.213876e+003	5.539010e+002	5.834764e+002	1.132456e+003	8.217964e+002	3.130358e+002	4.287540e+002	3.000912e+002	5.409373e+002	4.049844e+002	3.908769e+002
286	2.890577e+000	2.824409e+000	5.462250e+000	3.024432e+000	9.009160e+000	1.044358e+001	5.622880e+000	1.180556e+001	5.866242e+000	1.771792e+001	2.913515e+000	1.015919e+001	6.770808e+000	6.591971e+000	2.924516e+000	2.416192e+000	4.838527e+000	2.578191e+000	2.170587e+000	1.257489e+001
287	2.897308e+000	2.505389e+000	2.799595e+000	2.841039e+000	3.100790e+000	2.378747e+000	2.307126e+000	2.560539e+000	2.983106e+000	2.837612e+000	2.439085e+000	2.688899e+000	2.939669e+000	2.204745e+000	2.486870e+000	2.423825e+000	2.848448e+000	2.583435e+000	2.176846e+000	8.719468e+000
288	1.242004e+001	4.773168e+001	5.359527e+001	3.065134e+001	4.566979e+001	7.515156e+001	6.574078e+001	4.823913e+001	2.127351e+002	4.230344e+002	3.163245e+002	2.092973e+002	2.057356e+002	3.434414e+002	2.816958e+002	2.291219e+002	1.396801e+002	3.312713e+002	3.039585e+002	1.998818e+002
289	2.911559e+000	2.522376e+000	2.816214e+000	4.383541e+000	4.703960e+000	2.394554e+000	4.299202e+000	2.574650e+000	5.178400e+000	7.451064e+000	3.221333e+000	7.462363e+000	8.532925e+000	1.065246e+001	5.930317e+000	5.002126e+000	5.287904e+000	9.418658e+000	5.635851e+000	3.047726e+001
290	6.038862e+002	6.619094e+002	6.461848e+002	8.740519e+002	8.112980e+002	9.200711e+002	6.745737e+002	1.033014e+003	1.411770e+003	1.037492e+003	6.342873e+002	1.592721e+003	1.173582e+003	1.091660e+003	8.790179e+002	1.248017e+003	1.095067e+003	1.089333e+003	9.745848e+002	1.166555e+003
291	1.286956e+002	1.970512e+002	1.786679e+002	1.886909e+002	1.385857e+002	1.997768e+002	1.356125e+002	1.914811e+002	1.800630e+002	3.714101e+002	2.238011e+002	3.357951e+002	2.664168e+002	3.618451e+002	1.792420e+002	3.034878e+002	1.574588e+002	2.204804e+002	1.810683e+002	2.001300e+002
292	2.935704e+000	2.550219e+000	2.844509e+000	2.881584e+000	4.061546e+000	2.419327e+000	2.343420e+000	2.598072e+000	3.291760e+000	2.622581e+000	2.483665e+000	3.429265e+000	2.985436e+000	2.233096e+000	4.137382e+000	2.463919e+000	7.848699e+000	2.610440e+000	2.211797e+000	6.295912e+000
293	4.528939e+002	6.394328e+002	6.291430e+002	4.690338e+002	5.763434e+002	8.527573e+002	9.495483e+002	7.507158e+002	7.106514e+002	1.169426e+003	1.415635e+003	9.747136e+002	6.158073e+002	1.058350e+003	1.030646e+003	6.982921e+002	9.218196e+002	1.240713e+003	1.260437e+003	9.865937e+002
294	2.952985e+000	2.570969e+000	2.865532e+000	2.900838e+000	5.853195e+000	2.999426e+000	2.359876e+000	2.614700e+000	4.131522e+000	1.014835e+001	2.502971e+000	3.854292e+000	1.106120e+001	8.039799e+000	5.205630e+000	4.413294e+000	4.557929e+000	4.405285e+000	3.738178e+000	6.346029e+000
295	6.218759e+002	1.186708e+003	1.046496e+003	1.020254e+003	9.503974e+002	1.305064e+003	1.295808e+003	1.080800e+003	2.054360e+003	2.776495e+003	2.255986e+003	2.344436e+003	1.501801e+003	2.047826e+003	1.869653e+003	1.789432e+003	1.595643e+003	2.902278e+003	2.567398e+003	2.218643e+003
296	8.487016e+000	8.607849e+000	2.491625e+001	1.106687e+001	1.946518e+001	9.369642e+000	1.172366e+001	7.252684e+000	1.395896e+001	1.254290e+001	1.192503e+001	8.590980e+000	5.415415e+000	9.278532e+000	4.553133e+000	6.067056e+000	1.163788e+001	6.682725e+000	3.107567e+000	6.937289e+000
297	1.547541e+001	2.291588e+001	2.461727e+001	2.617424e+001	3.119594e+001	3.027569e+001	2.374932e+001	2.947349e+001	2.803997e+001	2.930473e+001	1.660080e+001	3.079139e+001	2.447617e+001	2.782094e+001	8.328191e+000	2.283091e+001	1.914772e+001	2.033441e+001	1.655809e+001	2.301733e+001
298	2.991598e+000	3.395147e+000	4.947312e+000	4.035385e+000	6.476444e+000	2.688864e+000	2.910895e+000	5.216104e+000	1.242094e+001	1.016277e+001	3.205574e+000	1.129317e+001	1.819854e+001	1.908780e+001	2.591023e+000	1.554347e+001	8.572949e+000	1.317300e+001	6.724812e+000	1.888458e+001
299	2.539679e+002	2.761673e+002	2.570053e+002	3.907870e+002	2.832580e+002	3.400151e+002	2.113791e+002	3.887009e+002	4.930106e+002	4.649239e+002	2.247341e+002	5.111341e+002	5.158536e+002	4.600531e+002	3.031070e+002	5.054984e+002	3.681486e+002	3.481870e+002	3.252263e+002	3.800972e+002
300	4.716595e+001	5.853682e+001	5.233613e+001	1.158085e+002	9.127737e+001	8.741233e+001	5.631916e+001	8.495865e+001	1.532682e+002	1.104604e+002	5.880187e+001	1.528855e+002	2.413305e+002	2.986980e+002	1.608198e+002	3.471458e+002	1.468437e+002	1.309569e+002	1.376092e+002	1.669838e+002
301	3.139510e+001	5.540490e+001	6.137178e+001	4.986868e+001	5.485483e+001	7.832807e+001	6.520119e+001	7.010690e+001	1.831662e+002	2.320869e+002	2.166889e+002	1.988537e+002	1.736551e+002	1.749022e+002	1.295156e+002	1.486329e+002	1.188135e+002	1.646091e+002	1.756906e+002	1.719025e+002
302	2.982089e+001	3.889763e+001	2.555451e+001	6.379354e+001	3.365436e+001	4.397271e+001	2.135983e+001	4.212001e+001	3.206664e+001	3.304979e+001	1.938038e+001	5.217045e+001	2.600363e+001	4.805843e+001	2.752537e+001	4.984101e+001	3.617249e+001	4.977919e+001	5.673586e+001	5.951601e+001
303	2.293305e+002	5.590566e+002	4.674100e+002	3.424093e+002	2.895263e+002	5.470440e+002	5.429688e+002	3.434435e+002	9.615332e+002	1.721563e+003	1.481843e+003	1.052763e+003	7.072376e+002	7.966290e+002	6.881502e+002	5.787613e+002	6.670117e+002	1.193143e+003	1.082577e+003	7.608057e+002
304	3.867884e+001	3.384675e+001	5.042754e+001	3.372954e+001	3.292558e+001	2.802009e+001	2.651172e+001	2.445101e+001	3.170622e+001	4.261117e+001	2.438044e+001	3.144897e+001	3.565579e+001	5.065909e+001	3.244094e+001	3.876382e+001	2.546365e+001	2.963768e+001	2.942686e+001	2.542579e+001
305	1.362457e+001	1.358030e+001	1.463400e+001	1.766455e+001	1.219085e+001	1.275055e+001	1.389736e+001	1.269269e+001	2.683560e+001	9.913295e+000	1.217292e+001	2.395821e+001	1.309495e+001	1.534926e+001	1.319983e+001	1.722875e+001	2.833864e+001	2.659758e+001	2.500123e+001	1.520183e+002
306	1.762918e+002	1.498709e+002	1.957817e+002	1.352668e+002	1.527104e+002	1.300585e+002	1.275904e+002	1.245711e+002	1.376481e+002	9.219553e+001	1.618617e+002	1.554226e+002	1.462993e+002	1.723157e+002	1.832531e+002	1.352669e+002	1.698426e+002	1.474429e+002	1.509260e+002	1.421421e+002
307	5.295092e+000	4.799023e+000	3.033123e+000	3.677940e+000	3.398899e+000	2.957706e+000	4.502211e+000	3.426045e+000	6.988617e+000	2.720487e+000	2.968995e+000	7.813380e+000	3.123973e+000	2.345215e+000	6.192996e+000	4.863024e+000	2.910576e+000	1.008413e+001	9.107893e+000	6.771201e+000
308	3.097725e+000	2.734422e+000	3.047138e+000	3.065033e+000	3.416842e+000	2.567893e+000	2.493801e+000	2.748502e+000	3.149163e+000	2.725991e+000	2.643695e+000	2.767618e+000	3.131683e+000	2.353302e+000	2.688721e+000	2.597440e+000	2.905131e+000	2.731335e+000	2.358194e+000	6.810049e+000
309	1.380103e+002	2.527585e+002	2.140542e+002	2.255904e+002	2.135314e+002	3.089560e+002	2.664547e+002	2.211921e+002	2.709725e+002	3.573561e+002	2.896319e+002	4.000210e+002	1.650855e+002	2.151184e+002	1.665107e+002	1.994742e+002	2.601690e+002	3.422287e+002	3.441706e+002	3.169599e+002
310	3.117850e+000	2.757127e+000	3.075293e+000	3.089207e+000	3.452896e+000	2.584529e+000	2.512710e+000	2.767074e+000	3.165007e+000	2.736095e+000	2.661784e+000	2.784369e+000	3.146136e+000	2.369505e+000	2.706187e+000	2.612381e+000	2.928898e+000	2.748753e+000	2.377427e+000	6.882974e+000
311	1.692717e+001	3.322509e+001	4.211112e+001	4.884260e+001	5.511493e+001	5.970532e+001	6.961194e+001	6.717709e+001	4.939463e+001	4.828644e+001	3.871118e+001	7.270706e+001	4.908755e+001	6.371216e+001	5.013488e+001	7.827099e+001	3.202164e+001	3.908020e+001	2.857774e+001	8.452184e+001
312	3.014890e+001	4.670298e+001	3.748674e+001	4.275343e+001	4.776610e+001	7.584421e+001	5.020975e+001	5.481530e+001	6.454300e+001	8.211525e+001	8.489241e+001	7.052689e+001	7.523672e+001	6.468927e+001	5.236255e+001	6.335010e+001	4.537686e+001	6.638770e+001	5.756365e+001	5.176246e+001
313	5.101488e+002	6.605250e+002	5.668270e+002	9.573346e+002	5.137124e+002	7.788492e+002	5.437554e+002	9.207361e+002	1.606435e+003	1.696279e+003	7.865328e+002	1.540137e+003	1.960302e+003	1.662807e+003	8.763602e+002	1.427537e+003	1.221032e+003	1.521138e+003	1.182542e+003	1.553087e+003
314	1.081764e+002	2.296453e+002	2.017378e+002	1.710093e+002	1.616636e+002	2.713264e+002	2.634292e+002	1.926460e+002	3.931246e+002	5.918223e+002	5.206001e+002	5.091785e+002	2.629616e+002	3.858673e+002	3.605268e+002	3.484293e+002	3.029983e+002	5.050975e+002	4.596816e+002	3.609543e+002
315	3.193656e+002	3.821010e+002	4.270115e+002	5.001388e+002	4.543891e+002	5.145056e+002	5.186431e+002	4.931975e+002	4.988488e+002	5.035126e+002	4.769624e+002	5.052221e+002	4.256243e+002	4.676878e+002	3.545842e+002	3.943398e+002	4.325470e+002	5.206628e+002	4.494910e+002	6.225456e+002
316	2.503586e+002	3.284055e+002	2.918699e+002	3.410098e+002	2.684660e+002	3.696066e+002	2.978152e+002	4.161016e+002	6.833272e+002	7.393406e+002	5.225892e+002	6.689787e+002	8.595995e+002	8.146860e+002	5.142120e+002	6.670941e+002	6.124618e+002	8.631041e+002	7.590052e+002	8.024631e+002
317	3.173148e+000	2.826941e+000	3.167106e+000	3.159811e+000	3.568425e+000	2.939596e+000	2.566708e+000	2.820140e+000	3.210755e+000	2.758473e+000	2.713085e+000	2.832667e+000	3.179813e+000	2.420924e+000	2.754939e+000	2.655734e+000	3.006464e+000	2.808474e+000	2.440412e+000	1.827577e+001
318	2.746255e+001	6.830886e+001	5.920470e+001	8.479444e+001	5.566183e+001	1.020261e+002	6.869663e+001	8.323905e+001	2.278843e+002	3.237542e+002	1.529160e+002	1.773997e+002	2.188899e+002	2.473819e+002	1.444736e+002	1.572910e+002	1.406738e+002	2.190870e+002	1.563436e+002	1.802648e+002
319	3.182010e+000	2.841724e+000	5.452461e+000	3.587957e+000	4.025889e+000	6.704019e+000	8.511166e+000	6.216575e+000	2.388818e+001	1.918224e+001	7.454550e+000	2.197665e+001	7.774650e+000	7.483124e+000	9.944157e+000	1.474667e+001	1.119443e+001	1.020172e+001	5.983143e+000	1.375929e+001
320	6.577862e+001	6.995962e+001	9.243406e+001	6.586003e+001	9.716700e+001	7.078095e+001	7.102962e+001	7.468291e+001	1.576713e+002	1.250648e+002	9.833379e+001	1.230994e+002	9.645631e+001	1.070280e+002	8.443316e+001	1.231184e+002	1.051623e+002	8.459876e+001	7.750294e+001	8.797034e+001
321	2.047904e+002	2.135648e+002	2.023304e+002	2.741654e+002	2.525205e+002	3.008527e+002	2.350131e+002	3.243382e+002	1.930554e+002	1.796944e+002	1.423170e+002	2.313621e+002	2.124641e+002	2.023142e+002	1.207708e+002	2.082454e+002	2.358677e+002	2.290779e+002	1.974114e+002	2.343068e+002
322	3.186935e+000	2.856344e+000	3.218528e+000	3.184896e+000	3.627391e+000	2.639653e+000	2.585296e+000	2.839215e+000	3.228040e+000	2.756421e+000	2.731827e+000	4.747568e+000	3.181528e+000	2.660269e+000	2.772760e+000	2.674397e+000	3.050920e+000	2.845672e+000	2.474259e+000	7.276306e+000
323	4.240491e+001	3.594630e+001	3.990713e+001	3.743090e+001	3.848201e+001	2.449783e+001	2.545576e+001	2.975508e+001	2.423261e+001	2.178466e+001	2.957896e+001	2.837613e+001	1.074716e+001	2.651544e+001	1.423140e+001	7.380259e+000	2.871343e+001	2.224063e+001	2.091796e+001	3.291379e+001
324	1.301915e+002	1.379126e+002	1.354257e+002	1.309591e+002	1.663970e+002	2.192506e+002	1.890020e+002	2.079382e+002	1.839316e+002	3.356144e+002	2.246904e+002	1.881304e+002	1.928836e+002	3.062527e+002	1.776309e+002	1.705252e+002	2.156108e+002	2.989959e+002	2.208513e+002	2.280316e+002
325	7.409591e+000	9.834644e+000	1.151803e+001	4.784510e+000	6.232461e+000	6.474455e+000	9.959598e+000	1.045898e+001	1.104177e+001	1.145459e+001	4.795301e+000	5.943647e+000	7.130209e+000	1.137474e+001	1.338236e+001	6.176811e+000	1.243923e+001	4.818316e+000	6.005436e+000	1.732010e+001
326	3.788506e+000	8.960670e+000	1.728450e+001	2.113541e+001	7.012596e+000	1.439868e+001	9.819745e+000	8.550146e+000	3.875004e+001	2.980527e+001	1.560305e+001	4.205218e+001	4.371053e+001	2.353616e+001	1.955602e+001	3.751844e+001	4.010881e+001	3.412910e+001	4.018834e+001	4.388514e+001
327	2.071262e+002	2.982754e+002	3.027909e+002	3.853816e+002	2.586429e+002	3.257087e+002	2.014920e+002	3.444281e+002	5.366292e+002	4.390320e+002	1.991211e+002	5.861277e+002	3.634154e+002	4.059075e+002	1.866196e+002	3.922155e+002	3.788410e+002	3.996237e+002	3.602656e+002	4.460103e+002
328	2.081418e+002	1.321445e+002	2.390656e+002	1.409309e+002	2.718789e+002	1.377890e+002	1.450010e+002	1.611720e+002	1.586747e+002	9.757758e+001	1.365336e+002	1.720111e+002	1.032533e+002	1.299357e+002	1.238162e+002	1.227976e+002	1.715530e+002	1.344415e+002	1.350264e+002	1.330677e+002
329	4.062622e+001	2.725910e+001	4.330974e+001	3.159097e+001	4.245701e+001	3.140956e+001	2.786390e+001	3.392460e+001	4.898294e+001	4.112310e+001	3.647073e+001	4.472548e+001	3.143630e+001	3.429812e+001	2.479711e+001	2.156232e+001	3.935653e+001	3.198011e+001	3.295718e+001	3.184132e+001
330	3.257735e+002	4.932575e+002	4.709555e+002	4.448769e+002	4.116728e+002	9.028516e+002	5.052600e+002	6.469144e+002	5.835255e+002	1.205329e+003	6.097200e+002	4.373513e+002	1.273262e+003	1.484803e+003	1.268228e+003	1.268184e+003	8.853477e+002	1.111130e+003	8.809512e+002	8.854471e+002
331	6.856127e+002	7.692696e+002	8.704229e+002	1.180466e+003	9.553383e+002	9.996998e+002	9.134632e+002	1.272441e+003	9.735527e+002	9.105509e+002	6.403444e+002	1.186270e+003	1.004671e+003	9.909144e+002	6.503172e+002	1.061368e+003	1.095049e+003	9.774187e+002	1.007857e+003	1.195209e+003
332	3.097918e+000	2.825559e+000	3.243707e+000	3.116824e+000	3.630290e+000	2.575087e+000	2.530463e+000	2.794259e+000	3.195430e+000	2.683121e+000	2.699520e+000	2.801889e+000	3.102845e+000	2.444286e+000	2.744283e+000	2.664889e+000	3.080392e+000	2.886798e+000	2.484022e+000	7.348168e+000
333	3.077515e+000	2.812529e+000	3.238148e+000	3.098409e+000	3.618564e+000	2.560519e+000	2.562577e+000	2.781453e+000	3.185531e+000	2.669566e+000	2.689992e+000	2.789287e+000	3.087808e+000	2.438405e+000	2.735686e+000	2.659619e+000	3.076998e+000	2.887210e+000	2.478838e+000	7.332470e+000
334	3.055015e+000	2.798711e+000	3.230557e+000	3.077276e+000	3.603735e+000	2.544882e+000	2.499579e+000	2.767264e+000	3.174433e+000	2.654304e+000	2.678823e+000	2.774674e+000	3.070918e+000	2.431175e+000	2.725678e+000	2.653488e+000	3.072324e+000	2.886746e+000	2.472338e+000	7.310819e+000
335	3.029551e+000	2.782428e+000	3.221304e+000	3.053626e+000	3.586581e+000	2.527064e+000	3.146496e+001	2.751169e+000	3.161373e+000	2.638192e+000	2.666583e+000	2.758597e+000	3.052556e+000	2.422654e+000	2.714665e+000	2.646339e+000	3.066086e+000	2.885341e+000	2.464491e+000	7.283946e+000
336	3.002052e+000	2.764050e+000	3.209998e+000	3.027308e+000	3.566400e+000	2.507510e+000	2.460620e+000	2.733214e+000	3.147305e+000	2.620431e+000	2.652824e+000	2.740549e+000	3.032943e+000	2.412853e+000	2.702298e+000	2.638405e+000	3.058343e+000	2.882944e+000	2.455169e+000	7.250187e+000
337	2.971712e+000	2.743944e+000	3.196612e+000	2.998086e+000	3.543210e+000	2.612869e+000	2.437978e+000	2.713597e+000	3.131380e+000	2.601176e+000	2.637106e+000	2.720468e+000	3.011059e+000	2.401413e+000	5.277928e+000	2.629401e+000	3.048941e+000	2.879601e+000	2.444543e+000	7.214112e+000
338	2.938430e+000	2.720724e+000	3.181264e+000	2.966542e+000	9.588353e+000	2.462984e+000	2.413117e+000	2.691492e+000	3.113818e+000	2.580779e+000	2.621148e+000	2.698790e+000	2.988121e+000	2.388729e+000	2.673724e+000	2.619325e+000	3.037734e+000	2.875111e+000	2.431877e+000	7.167098e+000
339	2.903059e+000	2.695525e+000	3.163453e+000	4.416496e+000	1.141138e+001	2.437116e+000	2.386551e+000	2.668011e+000	3.094966e+000	2.558666e+000	2.602710e+000	2.674856e+000	2.963320e+000	2.374355e+000	2.657359e+000	2.608383e+000	3.025283e+000	2.869601e+000	2.418095e+000	7.117819e+000
340	4.185034e+000	8.890772e+000	1.546361e+001	1.436511e+001	8.834840e+000	4.195415e+000	2.791964e+001	1.373572e+001	3.073603e+000	4.396220e+000	2.583254e+000	3.059569e+000	2.936806e+000	2.358451e+000	2.639706e+000	2.596079e+000	3.010828e+000	2.862824e+000	2.402197e+000	7.059942e+000
341	3.334095e+000	2.385385e+000	1.626336e+001	8.602586e+000	3.007968e+000	2.243119e+000	2.558501e+000	6.761470e+000	2.851348e+000	2.451393e+000	2.373680e+000	2.458028e+000	2.782663e+000	2.088437e+000	2.411001e+000	2.283738e+000	2.737882e+000	2.506114e+000	2.052686e+000	6.123998e+000
342	2.748975e+000	2.387881e+000	2.742138e+000	2.747095e+000	3.008601e+000	2.245953e+000	2.600894e+000	5.649151e+000	2.855812e+000	2.455763e+000	2.368681e+000	2.464957e+000	2.784185e+000	2.094119e+000	2.406118e+000	2.284727e+000	2.730568e+000	2.508392e+000	2.057052e+000	6.122213e+000
343	2.757210e+000	2.390141e+000	2.740445e+000	4.304732e+000	3.008908e+000	2.248603e+000	2.578678e+000	5.900860e+000	2.860118e+000	2.459823e+000	2.364302e+000	2.471287e+000	2.785868e+000	2.099358e+000	2.401811e+000	2.285988e+000	2.723340e+000	2.510485e+000	2.061342e+000	6.119726e+000
344	2.764657e+000	2.392227e+000	2.738744e+000	2.754845e+000	3.008919e+000	2.251219e+000	2.193438e+000	2.474181e+000	2.864050e+000	2.463851e+000	2.360361e+000	2.477205e+000	2.787864e+000	2.104160e+000	2.398080e+000	2.287423e+000	2.716399e+000	2.512375e+000	2.065243e+000	6.116298e+000
345	2.771408e+000	2.394068e+000	2.736994e+000	2.758006e+000	3.008754e+000	2.253762e+000	2.197873e+000	2.475112e+000	2.867862e+000	2.467787e+000	2.356932e+000	2.482683e+000	2.789952e+000	2.108737e+000	2.394804e+000	2.289092e+000	2.709864e+000	2.514121e+000	2.068669e+000	6.112840e+000
346	2.777562e+000	2.395856e+000	2.735355e+000	2.760623e+000	3.008454e+000	2.256249e+000	2.201940e+000	2.475991e+000	2.871552e+000	2.471568e+000	2.353998e+000	2.487687e+000	2.792127e+000	2.112883e+000	2.392146e+000	2.291021e+000	2.703510e+000	2.515757e+000	2.072163e+000	6.108806e+000
347	2.783110e+000	2.397672e+000	2.733793e+000	2.762911e+000	3.008056e+000	2.258782e+000	2.205598e+000	2.476841e+000	2.874973e+000	2.475344e+000	2.351488e+000	2.492497e+000	2.794572e+000	2.116788e+000	2.389980e+000	2.293141e+000	2.697665e+000	2.517262e+000	2.075404e+000	6.104426e+000
348	2.788243e+000	2.399311e+000	2.732329e+000	2.764813e+000	3.007653e+000	2.261369e+000	2.209173e+000	2.477701e+000	2.878407e+000	2.479013e+000	2.349543e+000	2.496923e+000	2.797245e+000	2.120461e+000	2.388350e+000	2.295540e+000	2.691975e+000	2.518734e+000	2.078544e+000	6.100165e+000
349	2.792935e+000	2.401151e+000	2.731035e+000	2.766488e+000	3.007263e+000	2.263854e+000	2.212397e+000	2.478612e+000	2.881645e+000	2.482729e+000	2.348015e+000	2.501093e+000	2.800085e+000	2.123880e+000	2.387235e+000	2.298125e+000	2.686837e+000	2.520574e+000	2.081574e+000	6.095708e+000
350	2.797179e+000	2.402921e+000	2.729888e+000	2.768023e+000	3.006935e+000	2.266510e+000	2.215509e+000	2.479535e+000	2.884905e+000	5.326629e+000	2.347000e+000	2.505119e+000	2.803196e+000	3.452835e+000	2.386607e+000	2.300969e+000	2.682196e+000	2.521309e+000	2.084493e+000	6.091470e+000
351	5.220766e+001	8.068505e+001	7.397754e+001	1.203609e+002	1.369960e+002	2.068178e+002	1.033289e+002	2.052967e+002	1.936414e+002	2.355420e+002	1.170712e+002	2.026393e+002	2.477621e+002	3.385478e+002	1.974346e+002	2.659511e+002	2.902568e+002	2.845106e+002	1.895543e+002	2.511443e+002
352	4.323085e+003	3.364403e+003	4.003592e+003	2.656031e+003	3.938140e+003	2.977370e+003	3.539183e+003	2.595052e+003	6.182275e+003	3.535643e+003	5.836865e+003	4.705223e+003	2.697365e+003	3.011973e+003	4.641324e+003	3.920047e+003	5.111463e+003	4.854583e+003	5.079425e+003	4.652602e+003
353	6.097844e+002	6.550912e+002	6.764551e+002	5.434437e+002	5.095306e+002	5.357836e+002	5.383505e+002	5.636400e+002	1.461647e+003	1.277283e+003	1.422351e+003	1.261542e+003	1.897444e+003	1.790626e+003	2.041320e+003	1.802136e+003	1.396430e+003	1.824957e+003	1.780466e+003	1.551117e+003
354	3.731301e+001	7.772670e+001	6.336511e+001	5.730156e+001	4.306396e+001	8.511799e+001	6.771206e+001	5.630332e+001	1.010454e+002	2.759435e+002	2.128213e+002	1.060963e+002	1.302457e+002	1.545750e+002	1.066585e+002	8.942255e+001	7.706853e+001	1.885192e+002	1.463771e+002	1.036655e+002
355	3.201009e+003	7.834021e+003	6.248604e+003	3.148079e+003	6.583963e+003	1.045518e+004	1.136892e+004	5.982599e+003	1.145224e+004	2.102203e+004	2.510126e+004	1.282182e+004	5.246618e+003	9.568294e+003	1.073640e+004	6.454081e+003	7.029594e+003	1.617184e+004	1.438316e+004	8.810045e+003
356	7.621131e+001	1.242152e+002	1.041523e+002	1.343941e+002	8.355115e+001	1.409005e+002	1.028570e+002	1.398066e+002	2.953662e+002	3.680303e+002	2.259899e+002	2.586899e+002	2.658125e+002	2.877426e+002	1.541218e+002	2.213194e+002	2.152416e+002	3.374379e+002	2.391058e+002	2.751514e+002
357	2.821436e+000	2.418853e+000	2.729103e+000	2.776893e+000	3.010244e+000	2.288399e+000	2.235232e+000	2.507811e+000	9.685459e+000	8.607826e+000	3.738514e+000	7.993348e+000	2.831863e+000	2.834350e+000	2.395851e+000	2.327487e+000	9.139291e+000	1.555530e+001	5.981615e+000	6.072418e+000
358	7.355496e+002	9.524776e+002	8.279544e+002	1.174348e+003	1.163326e+003	1.321703e+003	1.010231e+003	1.360170e+003	1.485975e+003	1.260055e+003	8.586296e+002	1.373619e+003	1.297371e+003	1.232240e+003	9.096680e+002	1.242636e+003	9.752064e+002	1.049864e+003	8.846077e+002	1.021922e+003
359	1.304722e+003	1.757490e+003	1.530003e+003	2.280820e+003	1.486878e+003	2.264914e+003	2.157251e+003	2.491980e+003	1.887257e+003	2.139635e+003	1.279434e+003	2.140647e+003	1.372968e+003	1.625664e+003	1.118332e+003	1.530136e+003	1.938683e+003	2.310372e+003	2.095491e+003	2.326627e+003
360	1.815364e+003	3.441436e+003	2.817732e+003	2.581606e+003	2.798111e+003	4.058018e+003	3.544442e+003	3.071768e+003	5.112942e+003	8.128882e+003	6.230838e+003	6.789797e+003	3.392404e+003	4.668120e+003	3.454500e+003	3.564873e+003	4.861469e+003	7.801770e+003	8.214869e+003	6.500885e+003
361	1.350258e+003	2.613088e+003	1.899833e+003	1.903798e+003	1.576395e+003	2.914101e+003	2.495041e+003	2.526537e+003	3.794351e+003	8.317114e+003	5.755819e+003	3.818891e+003	4.058185e+003	5.433461e+003	3.745586e+003	3.432215e+003	3.191086e+003	6.698870e+003	5.206566e+003	4.059989e+003
362	2.838288e+000	2.436928e+000	2.738826e+000	2.787310e+000	3.023236e+000	2.309625e+000	2.251388e+000	2.503341e+000	2.926935e+000	1.138684e+001	5.714893e+000	2.664019e+000	2.860226e+000	2.162117e+000	2.854407e+000	2.461514e+000	5.268414e+000	2.541936e+000	4.244052e+000	6.080803e+000
363	1.595325e+004	2.063277e+004	2.108875e+004	2.625400e+004	3.365691e+004	4.060582e+004	3.597717e+004	3.893084e+004	1.957640e+004	1.995982e+004	1.458674e+004	2.351652e+004	2.650394e+004	2.806316e+004	1.920580e+004	2.851833e+004	2.787437e+004	3.247959e+004	2.807147e+004	3.438339e+004
364	9.846108e+003	1.217499e+004	1.104314e+004	1.439026e+004	1.256679e+004	1.448529e+004	1.210351e+004	1.565642e+004	1.558359e+004	1.613909e+004	1.044786e+004	1.548407e+004	1.836024e+004	1.626163e+004	1.048882e+004	1.537447e+004	1.355452e+004	1.611085e+004	1.436410e+004	1.569743e+004
365	5.457954e+003	4.719077e+003	3.776465e+003	3.491396e+003	1.571838e+003	1.984806e+003	2.017356e+003	1.996588e+003	8.831968e+003	5.843313e+003	7.174921e+003	7.592038e+003	4.695286e+003	5.184759e+003	6.570167e+003	5.144379e+003	4.866357e+003	5.716891e+003	4.638325e+003	4.430400e+003
366	8.225666e+000	2.335909e+001	2.757210e+001	3.208936e+001	2.216462e+001	2.631004e+001	2.440086e+001	2.525838e+001	1.215536e+002	1.840218e+002	9.710970e+001	9.938266e+001	1.397003e+002	1.967598e+002	9.705545e+001	1.335437e+002	6.749566e+001	9.693888e+001	7.652275e+001	5.701996e+001
367	2.859668e+000	2.462688e+000	2.758816e+000	2.805289e+000	3.048718e+000	2.336962e+000	2.272596e+000	2.524208e+000	2.950348e+000	2.559307e+000	2.397673e+000	2.569376e+000	2.895049e+000	2.179813e+000	2.445309e+000	2.384535e+000	2.671197e+000	2.556787e+000	2.144138e+000	6.115880e+000
368	2.864736e+000	2.469059e+000	2.764251e+000	2.810110e+000	3.055474e+000	3.036501e+000	3.419694e+000	2.529212e+000	2.955684e+000	2.564735e+000	2.404296e+000	2.574287e+000	2.902876e+000	3.215487e+000	2.452291e+000	2.391380e+000	2.674870e+000	2.560363e+000	2.149113e+000	6.126337e+000
369	1.063521e+003	7.104777e+002	8.509463e+002	6.594867e+002	1.147405e+003	8.378091e+002	9.427619e+002	7.311885e+002	4.454133e+002	2.379011e+002	3.770335e+002	5.527849e+002	4.163323e+002	4.340322e+002	6.175944e+002	5.481255e+002	9.395420e+002	8.498615e+002	9.073767e+002	7.414244e+002
370	2.875812e+000	2.482866e+000	7.207061e+000	2.820730e+000	3.070743e+000	2.357025e+000	2.288242e+000	2.540442e+000	9.714929e+000	1.172546e+001	9.322336e+000	8.357668e+000	3.516775e+000	3.879072e+000	5.116309e+000	2.405531e+000	8.528728e+000	3.332849e+000	5.812168e+000	6.151486e+000
371	2.881886e+000	2.489571e+000	2.783295e+000	2.826838e+000	3.079216e+000	2.363421e+000	2.294258e+000	2.546472e+000	2.972864e+000	2.581681e+000	2.426039e+000	2.590368e+000	2.927268e+000	2.197258e+000	2.474973e+000	2.412979e+000	2.688509e+000	2.572614e+000	2.165680e+000	6.165542e+000
372	2.421888e+002	1.888395e+002	2.604504e+002	1.192696e+002	3.943283e+002	1.054596e+002	1.788552e+002	1.134001e+002	2.780929e+002	6.176495e+001	1.563150e+002	2.441292e+002	8.671259e+001	8.360346e+001	1.781121e+002	1.391270e+002	2.358480e+002	1.534200e+002	1.834316e+002	2.036539e+002
373	1.254344e+002	1.621864e+002	1.522592e+002	1.767866e+002	1.462995e+002	1.648970e+002	1.678187e+002	1.429005e+002	2.465376e+002	3.772514e+002	2.841130e+002	2.943208e+002	2.137946e+002	2.798744e+002	2.101035e+002	2.302386e+002	2.140308e+002	2.611293e+002	2.547343e+002	2.369176e+002
374	2.902092e+000	2.513732e+000	2.806511e+000	2.847686e+000	3.108456e+000	2.385975e+000	2.313472e+000	2.566606e+000	2.992056e+000	2.599823e+000	2.450528e+000	2.608633e+000	2.953341e+000	2.212470e+000	2.500087e+000	2.435857e+000	2.706555e+000	2.586956e+000	2.184502e+000	4.753415e+001
375	2.909438e+000	2.522410e+000	2.815228e+000	2.855545e+000	3.119379e+000	2.394026e+000	2.320417e+000	2.573831e+000	2.998673e+000	2.606206e+000	2.459428e+000	2.615258e+000	2.962409e+000	2.218014e+000	2.509028e+000	2.443671e+000	2.713343e+000	2.591934e+000	2.191430e+000	1.119985e+001
376	8.353284e+002	1.900370e+003	1.600889e+003	1.981269e+003	1.071018e+003	2.309311e+003	1.732800e+003	2.095161e+003	6.323430e+003	1.229037e+004	5.983634e+003	5.886621e+003	6.136171e+003	7.110681e+003	3.809356e+003	4.479661e+003	3.140566e+003	5.564870e+003	4.651341e+003	4.141050e+003
377	1.768934e+001	3.437255e+001	3.849211e+001	3.292560e+001	3.860560e+001	5.798185e+001	4.943883e+001	3.906463e+001	5.860292e+001	1.243060e+002	9.236978e+001	8.828086e+001	3.464525e+001	6.958539e+001	4.797777e+001	4.712727e+001	3.893622e+001	6.116735e+001	6.506999e+001	5.554650e+001
378	2.933694e+000	2.550551e+000	2.843942e+000	2.881738e+000	3.327255e+000	2.419275e+000	3.025196e+000	2.597346e+000	6.452072e+000	2.625644e+000	8.221981e+000	4.728775e+000	2.990361e+000	3.010994e+000	8.195363e+000	2.468139e+000	2.736144e+000	2.609105e+000	3.744660e+000	6.303585e+000
379	2.942545e+000	2.560793e+000	2.854262e+000	2.891217e+000	3.168684e+000	2.427989e+000	2.447313e+000	2.605729e+000	3.027880e+000	2.632232e+000	4.624815e+000	4.262141e+000	2.999728e+000	3.144391e+000	2.546372e+000	2.476463e+000	2.744789e+000	2.615129e+000	2.221299e+000	6.328507e+000
380	2.951515e+000	2.571179e+000	2.865160e+000	2.901205e+000	3.182432e+000	2.437044e+000	2.360039e+000	2.614355e+000	3.035541e+000	2.638977e+000	2.506171e+000	2.651696e+000	3.009316e+000	2.248910e+000	2.556108e+000	2.484774e+000	2.753579e+000	2.621808e+000	2.229297e+000	6.354577e+000
381	2.960843e+000	2.581722e+000	3.349297e+000	2.911518e+000	4.397612e+000	4.126993e+000	2.662351e+000	2.623207e+000	3.043554e+000	6.018263e+000	2.515955e+000	2.659622e+000	3.807016e+000	3.866261e+000	5.832883e+000	4.007454e+000	2.762795e+000	5.452496e+000	2.237596e+000	6.381597e+000
382	9.002409e+002	1.663023e+003	1.442483e+003	1.938046e+003	1.294927e+003	1.952303e+003	1.355455e+003	2.071308e+003	4.026760e+003	5.089676e+003	2.433876e+003	3.810858e+003	3.995921e+003	3.759970e+003	1.923421e+003	3.252060e+003	2.743961e+003	3.695652e+003	3.018565e+003	3.593893e+003
383	1.500882e+003	2.827855e+003	2.563705e+003	2.356575e+003	1.948942e+003	3.197647e+003	3.073417e+003	2.724870e+003	3.491763e+003	6.131574e+003	5.347222e+003	4.271400e+003	3.109987e+003	4.682922e+003	3.343732e+003	3.298178e+003	3.057707e+003	4.851265e+003	5.020218e+003	3.852625e+003
384	2.990437e+000	2.615200e+000	3.956875e+000	2.944260e+000	3.241366e+000	4.553454e+000	2.396239e+000	2.650935e+000	6.879165e+000	3.677027e+000	8.678026e+001	3.027696e+000	3.047685e+000	2.352210e+000	2.595913e+000	2.518870e+000	6.655248e+000	2.649531e+000	2.263865e+000	6.470317e+000
385	3.360403e+001	6.048242e+001	5.269269e+001	6.845513e+001	3.519825e+001	6.108763e+001	3.562860e+001	6.253405e+001	9.147891e+001	1.439452e+002	7.851599e+001	1.128319e+002	9.739588e+001	1.282108e+002	8.250110e+001	9.706317e+001	7.709487e+001	1.039349e+002	9.031595e+001	1.012354e+002
386	8.910895e+002	6.810742e+002	6.222046e+002	7.695134e+002	3.722493e+002	3.112880e+002	2.871268e+002	2.473168e+002	1.593979e+002	4.351253e+002	4.260766e+002	1.675727e+002	4.027964e+002	4.835136e+002	3.815197e+002	2.896430e+002	1.906268e+003	2.253635e+003	1.083418e+003	1.273488e+003
387	3.021785e+000	2.651081e+000	2.950637e+000	2.979717e+000	3.290486e+000	2.502379e+000	2.425144e+000	2.679935e+000	3.093221e+000	2.686114e+000	2.577031e+000	2.710589e+000	3.075963e+000	3.633678e+000	2.625974e+000	2.544321e+000	2.824538e+000	2.672571e+000	2.291611e+000	6.568314e+000
388	1.211866e+003	1.829452e+003	1.740710e+003	2.117621e+003	2.010026e+003	2.290567e+003	2.314535e+003	2.467377e+003	2.083194e+003	2.543323e+003	2.069019e+003	2.413542e+003	2.117822e+003	2.448595e+003	1.966497e+003	2.202655e+003	1.964665e+003	2.607155e+003	2.348025e+003	2.464403e+003
389	1.629004e+002	2.622456e+002	2.704132e+002	3.710350e+002	2.651374e+002	3.749857e+002	2.957193e+002	4.370390e+002	6.686120e+002	7.087324e+002	3.033099e+002	6.322649e+002	5.769248e+002	5.044278e+002	2.825112e+002	4.347114e+002	3.951135e+002	4.583131e+002	4.428978e+002	5.333123e+002
390	1.516380e+001	2.295240e+001	2.640053e+001	3.706124e+001	2.370531e+001	3.004758e+001	2.476167e+001	2.457060e+001	6.299161e+001	8.496922e+001	3.411272e+001	8.883002e+001	8.080215e+001	8.958277e+001	4.367097e+001	7.845409e+001	3.861571e+001	4.080088e+001	4.652173e+001	6.672083e+001
391	1.137236e+001	2.066497e+001	1.612179e+001	3.026504e+001	3.418118e+001	1.507117e+001	1.755904e+001	2.981674e+001	7.582694e+001	7.616254e+001	5.997686e+001	8.912690e+001	1.311636e+002	1.042154e+002	5.772146e+001	7.878279e+001	5.881551e+001	6.000630e+001	7.072844e+001	5.854814e+001
392	3.075426e+000	2.710179e+000	3.019261e+000	3.041517e+000	3.378129e+000	2.549274e+000	2.474549e+000	2.728960e+000	3.421921e+000	2.717426e+000	2.627107e+000	2.867366e+000	3.119887e+000	2.340401e+000	2.674578e+000	2.585512e+000	2.881926e+000	2.713864e+000	2.340113e+000	6.744901e+000
393	1.477583e+002	2.320720e+002	2.388268e+002	2.940148e+002	2.839313e+002	3.186331e+002	2.212539e+002	2.569816e+002	3.680927e+002	4.514751e+002	2.574881e+002	4.221275e+002	3.153210e+002	3.954177e+002	2.569590e+002	3.525439e+002	3.665471e+002	4.752901e+002	4.033261e+002	3.814738e+002
394	8.557044e+001	4.126658e+001	7.031113e+001	3.636763e+001	1.225193e+002	3.752683e+001	4.849218e+001	4.470690e+001	9.805929e+001	2.565287e+001	6.019719e+001	8.270664e+001	2.973947e+001	2.458693e+001	5.801304e+001	4.569633e+001	7.328435e+001	4.265017e+001	5.579703e+001	4.592638e+001
395	2.796634e+001	4.801262e+001	5.675145e+001	5.131416e+001	5.558403e+001	6.116498e+001	5.898195e+001	6.542352e+001	9.280242e+001	1.596613e+002	1.311874e+002	1.004100e+002	1.163023e+002	1.458937e+002	8.988958e+001	9.476934e+001	7.141461e+001	1.233485e+002	1.027531e+002	8.277616e+001
396	1.180864e+002	2.158694e+002	2.131731e+002	3.680996e+002	3.041380e+002	4.433447e+002	3.360521e+002	5.164165e+002	4.393475e+002	5.659948e+002	2.389644e+002	4.752143e+002	9.283936e+002	1.152120e+003	4.754102e+002	9.564537e+002	8.276085e+002	8.374647e+002	6.953357e+002	8.742696e+002
397	1.644004e+002	2.664246e+002	2.278513e+002	2.986476e+002	2.314721e+002	3.331670e+002	2.645881e+002	3.116183e+002	3.659656e+002	5.477922e+002	2.920224e+002	4.162386e+002	3.300122e+002	3.887473e+002	2.306040e+002	3.291575e+002	3.004070e+002	4.082166e+002	3.130507e+002	3.841913e+002
398	3.082375e+001	3.701913e+001	4.459419e+001	5.334920e+001	9.393074e+001	8.530315e+001	4.500080e+001	8.145099e+001	1.424968e+002	1.214248e+002	5.008975e+001	1.203580e+002	1.505877e+002	1.875934e+002	8.550929e+001	1.554818e+002	1.815123e+002	1.395017e+002	1.059339e+002	2.143849e+002
399	2.510905e+002	6.117269e+002	4.378737e+002	3.246875e+002	4.057015e+002	7.952693e+002	7.146024e+002	6.622300e+002	7.461928e+002	1.510443e+003	1.054732e+003	6.112590e+002	1.011587e+003	1.348571e+003	8.659462e+002	7.690691e+002	6.250996e+002	1.505388e+003	1.006329e+003	7.500378e+002
400	5.851832e+002	4.677284e+002	7.460110e+002	5.305988e+002	7.609302e+002	4.661432e+002	5.700746e+002	5.381668e+002	6.817017e+002	3.755372e+002	5.868293e+002	6.880187e+002	4.811236e+002	4.147697e+002	5.107898e+002	4.956278e+002	5.669926e+002	4.290985e+002	5.277040e+002	5.201076e+002
401	3.157709e+000	2.808493e+000	3.142268e+000	3.142590e+000	3.533338e+000	3.657375e+000	2.552857e+000	2.805610e+000	3.201848e+000	2.756340e+000	2.702154e+000	2.825117e+000	3.175808e+000	2.410430e+000	2.746183e+000	2.647706e+000	2.984655e+000	2.790988e+000	2.424822e+000	7.075246e+000
402	3.164030e+000	2.817380e+000	3.154525e+000	1.462451e+001	3.548368e+000	2.621530e+000	2.559404e+000	2.812138e+000	9.033649e+000	2.758389e+000	2.708238e+000	7.761067e+000	3.179111e+000	5.768252e+000	2.751936e+000	2.653072e+000	2.995895e+000	2.799341e+000	2.466267e+000	1.636769e+001
403	5.292357e+000	2.825433e+000	3.166644e+000	3.158656e+000	6.762576e+000	6.018686e+000	7.401743e+000	3.003677e+000	8.298225e+000	1.781946e+001	1.727056e+001	1.165203e+001	5.766566e+000	1.514109e+001	1.283824e+001	5.316439e+000	7.325311e+000	6.861073e+000	4.497366e+000	2.575901e+001
404	3.274379e+002	3.939540e+002	3.505556e+002	5.097648e+002	4.769862e+002	5.526070e+002	4.652460e+002	5.859682e+002	3.661102e+002	4.593489e+002	3.683619e+002	4.708956e+002	3.603884e+002	5.293861e+002	3.498455e+002	4.147062e+002	4.645959e+002	5.703266e+002	4.877239e+002	5.305565e+002
405	3.330240e+001	4.463194e+001	4.577417e+001	3.948170e+001	3.776074e+001	5.945880e+001	5.450797e+001	5.302796e+001	1.752321e+002	1.959449e+002	1.922584e+002	1.396766e+002	1.659363e+002	1.912416e+002	1.753012e+002	1.521184e+002	1.477161e+002	2.038455e+002	1.890204e+002	1.723797e+002
406	7.047198e+000	7.339281e+000	6.696003e+000	1.345711e+001	1.346607e+001	1.095855e+001	6.148883e+000	1.254108e+001	2.142968e+001	2.463131e+001	2.726445e+000	1.653703e+001	1.966270e+001	2.095282e+001	7.583217e+000	1.989367e+001	2.795242e+001	2.384184e+001	1.362999e+001	1.041977e+001
407	5.170889e+001	7.779581e+001	8.771680e+001	1.177075e+002	8.324035e+001	9.445527e+001	7.190828e+001	1.119697e+002	2.114484e+002	2.234165e+002	1.018011e+002	2.536676e+002	2.268807e+002	1.887579e+002	9.279062e+001	1.785504e+002	1.614620e+002	1.788303e+002	1.452711e+002	2.027575e+002
408	7.457054e+001	1.661944e+002	1.573815e+002	1.085401e+002	1.337622e+002	1.948767e+002	2.145130e+002	1.271949e+002	1.747085e+002	2.779598e+002	3.177270e+002	2.710337e+002	1.276040e+002	2.117079e+002	2.157674e+002	1.657640e+002	1.695861e+002	2.869575e+002	3.074025e+002	2.132392e+002
409	9.829737e+001	1.525989e+002	1.645781e+002	2.928071e+002	1.311709e+002	2.188960e+002	2.090576e+002	2.237207e+002	3.087292e+002	3.158728e+002	1.493010e+002	4.130744e+002	3.584316e+002	2.815016e+002	1.860755e+002	3.619563e+002	2.761600e+002	2.796291e+002	3.310593e+002	3.593627e+002
410	4.315619e+002	8.951161e+002	8.051068e+002	6.942098e+002	7.839818e+002	1.135610e+003	1.018058e+003	1.212654e+003	1.504045e+003	2.067064e+003	2.202284e+003	1.714504e+003	2.387880e+003	2.269990e+003	1.654487e+003	1.886793e+003	1.736965e+003	2.574866e+003	2.362295e+003	2.106293e+003
411	5.401984e+001	8.850436e+001	8.781195e+001	9.715394e+001	1.166934e+002	1.265510e+002	9.832836e+001	1.239212e+002	1.490843e+002	2.118614e+002	1.128641e+002	1.589340e+002	1.675768e+002	2.357031e+002	1.414731e+002	1.840573e+002	1.891347e+002	2.441725e+002	1.768764e+002	2.215954e+002
412	3.262631e+000	2.855914e+000	6.100166e+000	3.745979e+000	3.641282e+000	3.272285e+000	2.575318e+000	2.830972e+000	5.339485e+000	4.039656e+000	2.851244e+000	6.275172e+000	4.195564e+000	5.646842e+000	2.772348e+000	2.679489e+000	3.070578e+000	2.866389e+000	2.487406e+000	7.346315e+000
413	2.145837e+003	5.774153e+003	5.233486e+003	3.015794e+003	2.851704e+003	4.914739e+003	5.616426e+003	3.353759e+003	5.459035e+003	1.539230e+004	1.476029e+004	6.807452e+003	3.911567e+003	7.035006e+003	6.706502e+003	4.413008e+003	5.367245e+003	1.062670e+004	9.248778e+003	5.955837e+003
414	1.826047e+003	3.774819e+003	2.938497e+003	2.052511e+003	2.879579e+003	3.633558e+003	3.760576e+003	2.905671e+003	4.543317e+003	1.144487e+004	9.996074e+003	5.115697e+003	4.600450e+003	7.248764e+003	6.407975e+003	4.671651e+003	4.647840e+003	1.197609e+004	8.523157e+003	6.084669e+003
415	5.873063e+000	3.855923e+001	2.932370e+001	1.072517e+001	7.347570e+000	3.335777e+001	3.971599e+001	1.189180e+001	3.464868e+001	1.352460e+002	1.624050e+002	5.050425e+001	2.330033e+001	6.529116e+001	8.019184e+001	2.254003e+001	3.161795e+001	1.117535e+002	8.691672e+001	3.449739e+001
416	5.115657e+002	1.022641e+003	1.011329e+003	7.497372e+002	7.721316e+002	1.284983e+003	1.328683e+003	9.140540e+002	2.071126e+003	3.762953e+003	3.549095e+003	2.478749e+003	2.185173e+003	2.807933e+003	2.246296e+003	1.817519e+003	1.839787e+003	2.942152e+003	3.102863e+003	2.359663e+003
417	3.102873e+000	2.825887e+000	6.520515e+000	5.322082e+000	5.767106e+000	5.607827e+000	2.967731e+000	1.111118e+001	4.992458e+000	7.004814e+000	3.600747e+000	5.791846e+000	1.016705e+001	6.285574e+000	2.748927e+000	2.668150e+000	3.075359e+000	2.881535e+000	4.112580e+000	7.346484e+000
418	3.084159e+000	2.815051e+000	3.235789e+000	3.105495e+000	3.614229e+000	2.564561e+000	2.520777e+000	3.674856e+000	3.192423e+000	2.679961e+000	2.694457e+000	2.798519e+000	3.098712e+000	2.441845e+000	2.740934e+000	2.663480e+000	3.072866e+000	2.882366e+000	2.478561e+000	7.333647e+000
419	3.062792e+000	2.801822e+000	3.229312e+000	3.085811e+000	3.601061e+000	2.550169e+000	2.505227e+000	2.771079e+000	3.182016e+000	2.665790e+000	2.684383e+000	2.785102e+000	3.082850e+000	2.435321e+000	2.731764e+000	2.657812e+000	3.068909e+000	2.882056e+000	2.472876e+000	7.314528e+000
420	3.039058e+000	2.786536e+000	3.221253e+000	3.063949e+000	3.585695e+000	2.533408e+000	2.488141e+000	2.755973e+000	3.170197e+000	2.650561e+000	2.672880e+000	2.770086e+000	3.065674e+000	2.427650e+000	2.721487e+000	2.651358e+000	3.063282e+000	2.881416e+000	2.465789e+000	7.290954e+000
421	3.012842e+000	2.769619e+000	3.210926e+000	3.038628e+000	3.566880e+000	2.514819e+000	2.741647e+000	2.739275e+000	3.157093e+000	2.633388e+000	2.659928e+000	2.752825e+000	3.046475e+000	2.418401e+000	2.709667e+000	2.643869e+000	3.056408e+000	2.879597e+000	2.457400e+000	7.260817e+000
422	2.983810e+000	2.750426e+000	3.198862e+000	3.011617e+000	3.545627e+000	2.620829e+000	2.447554e+000	2.720477e+000	3.141994e+000	2.615463e+000	2.645764e+000	2.734162e+000	3.026167e+000	2.408002e+000	2.696948e+000	2.635423e+000	3.047854e+000	2.876734e+000	2.447278e+000	7.226327e+000
423	2.952889e+000	2.729388e+000	3.184549e+000	2.981318e+000	3.521077e+000	3.967816e+000	2.424365e+000	2.699932e+000	3.125699e+000	2.595758e+000	2.629947e+000	2.713393e+000	3.004067e+000	2.396031e+000	2.682716e+000	2.626099e+000	3.038011e+000	2.872843e+000	2.435883e+000	7.184866e+000
424	4.268708e+000	2.705704e+000	3.168110e+000	2.948143e+000	3.493504e+000	3.880462e+000	2.398441e+000	2.677675e+000	3.107613e+000	2.574816e+000	2.612743e+000	2.690691e+000	2.980241e+000	2.382516e+000	2.667142e+000	2.615562e+000	3.025639e+000	2.867907e+000	2.422800e+000	7.137606e+000
425	2.881768e+000	2.680533e+000	4.097314e+000	2.912775e+000	3.463340e+000	2.422911e+000	2.370964e+000	2.652847e+000	3.087815e+000	2.552713e+000	2.594048e+000	2.666231e+000	2.955068e+000	2.367753e+000	2.650494e+000	2.604200e+000	3.012794e+000	2.861038e+000	2.408291e+000	7.083499e+000
426	3.896174e+000	2.385966e+000	6.191587e+000	1.634977e+001	3.408158e+000	2.243540e+000	2.180389e+000	4.279380e+000	2.855775e+000	2.456552e+000	2.373257e+000	2.464907e+000	2.787467e+000	2.092692e+000	2.410655e+000	2.286513e+000	2.731124e+000	2.503803e+000	2.054594e+000	6.124001e+000
427	2.751574e+000	2.388139e+000	2.739275e+000	4.474197e+000	3.006471e+000	2.246163e+000	2.262610e+000	4.249650e+000	2.859834e+000	2.460597e+000	2.368551e+000	2.471419e+000	2.788890e+000	2.098025e+000	2.406043e+000	2.287554e+000	2.723632e+000	2.506033e+000	2.058889e+000	6.121700e+000
428	2.759160e+000	2.390150e+000	2.737448e+000	2.752071e+000	3.006441e+000	2.248585e+000	2.190630e+000	4.295274e+000	2.863788e+000	2.464579e+000	2.364193e+000	2.477508e+000	2.790510e+000	2.103038e+000	2.401935e+000	2.288819e+000	2.716635e+000	2.507987e+000	2.062787e+000	6.118746e+000
429	2.766223e+000	2.392027e+000	2.735646e+000	1.107085e+001	3.006206e+000	2.251108e+000	2.195117e+000	2.473634e+000	2.867631e+000	2.468405e+000	2.360433e+000	2.483036e+000	2.792284e+000	2.107727e+000	2.398387e+000	2.290341e+000	2.709763e+000	2.509813e+000	2.066519e+000	6.115193e+000
430	2.772461e+000	2.393796e+000	2.733886e+000	2.757938e+000	3.005800e+000	2.253542e+000	2.199181e+000	2.474403e+000	2.871186e+000	2.472123e+000	2.357073e+000	2.488216e+000	2.794243e+000	2.111948e+000	2.395359e+000	2.292047e+000	2.703181e+000	2.511499e+000	2.070003e+000	6.111212e+000
431	2.778175e+000	2.395468e+000	2.732159e+000	2.760269e+000	3.005311e+000	2.255898e+000	2.202959e+000	2.475112e+000	2.874625e+000	2.475786e+000	2.354219e+000	2.493026e+000	2.796462e+000	2.116034e+000	2.392959e+000	2.293994e+000	2.697119e+000	2.512843e+000	2.073275e+000	6.106970e+000
432	2.783388e+000	2.397061e+000	2.730602e+000	2.762233e+000	3.004708e+000	2.258296e+000	2.206462e+000	2.475843e+000	2.877935e+000	2.479347e+000	2.351864e+000	2.497528e+000	2.798857e+000	2.119703e+000	2.391026e+000	2.296217e+000	2.691286e+000	2.514342e+000	2.076461e+000	6.102430e+000
433	2.788089e+000	2.398740e+000	2.729101e+000	2.763920e+000	3.004123e+000	2.260754e+000	2.209694e+000	2.476587e+000	2.881119e+000	2.482967e+000	2.349987e+000	2.501795e+000	2.801465e+000	2.123260e+000	2.389570e+000	2.298588e+000	2.685985e+000	2.515767e+000	2.079456e+000	6.098076e+000
434	2.792469e+000	2.400391e+000	2.727788e+000	2.765384e+000	3.003595e+000	2.263300e+000	2.212812e+000	2.477366e+000	2.884315e+000	2.486474e+000	2.348603e+000	2.505744e+000	2.804341e+000	2.126578e+000	2.388710e+000	2.301292e+000	2.681012e+000	2.517086e+000	2.082390e+000	6.093475e+000
435	7.013964e+000	3.514648e+000	1.057090e+001	8.891322e+000	8.292361e+000	2.265786e+000	7.321559e+000	7.328191e+000	2.346834e+001	1.372748e+001	1.808984e+001	1.726990e+001	1.265511e+001	1.593335e+001	1.223152e+001	1.098808e+001	1.965702e+001	1.390078e+001	1.904876e+001	6.921554e+000
436	3.579913e+001	4.875513e+001	4.593238e+001	6.367494e+001	3.510592e+001	6.779915e+001	4.829489e+001	7.280898e+001	1.038671e+002	9.227137e+001	4.959762e+001	1.115330e+002	1.535834e+002	1.294507e+002	5.848511e+001	9.907242e+001	9.379313e+001	1.011917e+002	9.390500e+001	1.128366e+002
437	3.877344e+002	4.641880e+002	4.559656e+002	6.057273e+002	4.250614e+002	6.200116e+002	4.779290e+002	7.088468e+002	9.204551e+002	1.073917e+003	5.983812e+002	9.155487e+002	8.657633e+002	9.303729e+002	4.765424e+002	7.509127e+002	7.570407e+002	9.290498e+002	7.327686e+002	9.361577e+002
439	2.810156e+000	2.410036e+000	2.724636e+000	2.771129e+000	3.003218e+000	2.277172e+000	2.226516e+000	2.482870e+000	2.899822e+000	2.504474e+000	2.348690e+000	2.523386e+000	2.822279e+000	2.689479e+000	2.391376e+000	2.318142e+000	2.662523e+000	2.523957e+000	2.096486e+000	6.075286e+000
440	5.080562e+002	8.047786e+002	7.106441e+002	6.776213e+002	6.839802e+002	1.012776e+003	8.394622e+002	8.539912e+002	1.124283e+003	1.871584e+003	1.497117e+003	1.173075e+003	1.471847e+003	1.541090e+003	1.013246e+003	1.102644e+003	8.884169e+002	1.535226e+003	1.176930e+003	1.112830e+003
441	1.016519e+002	1.974003e+002	1.790996e+002	1.088064e+002	1.290644e+002	2.229096e+002	2.246851e+002	1.437918e+002	9.293979e+001	3.540078e+002	2.473445e+002	9.355883e+001	6.679520e+001	1.499201e+002	1.192515e+002	8.759820e+001	8.353939e+001	1.911233e+002	1.707534e+002	8.025588e+001
442	5.283683e+003	5.408664e+003	5.560372e+003	5.263834e+003	4.464517e+003	4.362183e+003	4.222273e+003	5.561668e+003	1.123927e+004	8.358583e+003	7.822988e+003	9.873652e+003	1.209244e+004	9.818382e+003	9.300324e+003	1.032394e+004	1.171439e+004	1.114527e+004	1.104048e+004	1.219728e+004
443	2.822392e+000	5.163153e+000	2.727238e+000	2.776577e+000	3.007983e+000	5.068917e+000	2.581985e+000	5.061931e+000	2.913200e+000	2.400706e+001	5.259766e+000	1.148710e+001	2.841308e+000	2.178893e+001	9.619126e+000	7.128746e+000	5.211055e+000	1.771445e+001	7.817411e+000	6.071065e+000
444	1.289550e+002	2.262919e+002	1.814301e+002	2.807720e+002	1.907769e+002	2.546573e+002	1.690772e+002	2.587470e+002	4.547518e+002	3.809117e+002	2.065996e+002	4.670804e+002	4.703984e+002	3.732904e+002	2.170383e+002	3.761862e+002	2.838473e+002	3.395231e+002	3.145932e+002	3.812005e+002
446	7.973400e+001	1.840219e+002	2.170272e+002	1.578188e+002	1.033964e+002	1.860512e+002	2.066828e+002	1.647145e+002	1.605425e+002	5.071128e+002	3.106022e+002	2.163999e+002	2.647828e+002	5.323348e+002	4.073955e+002	3.219024e+002	2.155204e+002	3.972028e+002	3.605035e+002	2.099146e+002
447	1.345432e+003	2.029019e+003	1.643204e+003	1.993941e+003	1.751920e+003	2.301486e+003	2.136080e+003	2.098707e+003	2.120456e+003	2.728001e+003	2.134603e+003	2.556038e+003	1.584985e+003	1.937291e+003	1.653760e+003	1.787618e+003	2.005405e+003	2.482075e+003	2.423117e+003	2.306654e+003
448	3.553415e+002	8.829534e+002	7.718526e+002	5.330497e+002	5.064485e+002	1.016606e+003	1.107633e+003	6.734593e+002	6.454476e+002	1.401637e+003	1.350258e+003	8.499278e+002	5.235153e+002	7.888522e+002	8.084953e+002	4.640419e+002	6.317845e+002	1.212769e+003	1.078411e+003	6.456595e+002
449	7.173048e+001	1.503392e+002	1.548150e+002	2.487102e+002	9.016414e+001	1.425433e+002	8.446508e+001	1.639075e+002	5.601958e+002	6.230704e+002	1.906828e+002	6.499640e+002	6.344089e+002	7.125176e+002	2.572599e+002	6.048157e+002	3.678309e+002	4.434128e+002	3.505834e+002	4.815173e+002
450	4.059882e+001	6.877646e+001	5.194686e+001	5.401192e+001	5.052543e+001	9.025072e+001	8.834175e+001	5.847029e+001	9.176065e+001	2.183082e+002	1.555478e+002	1.123700e+002	9.045167e+001	1.450072e+002	1.099204e+002	8.248928e+001	1.098120e+002	1.887229e+002	1.466473e+002	8.646914e+001
451	6.608977e+001	1.703571e+002	1.285187e+002	1.561252e+002	1.057700e+002	2.042131e+002	1.747612e+002	1.474180e+002	1.746705e+002	3.371661e+002	1.574383e+002	2.087402e+002	1.151113e+002	2.270153e+002	9.834889e+001	1.936258e+002	1.498338e+002	2.603928e+002	1.911719e+002	1.503980e+002
452	2.857269e+000	2.994284e+000	8.821487e+000	1.193368e+001	3.045374e+000	2.336345e+000	5.805561e+000	2.523154e+000	1.030391e+001	6.291208e+000	2.400051e+000	1.189907e+001	2.935356e+000	3.894151e+000	4.229106e+000	4.977420e+000	3.175330e+000	2.554578e+000	3.968728e+000	6.118133e+000
453	2.145599e+003	3.308930e+003	2.778859e+003	3.150719e+003	4.862108e+003	6.419755e+003	6.764599e+003	4.583381e+003	4.922567e+003	6.127616e+003	5.626668e+003	4.269228e+003	3.590210e+003	4.043678e+003	3.388917e+003	3.600841e+003	3.297282e+003	4.258732e+003	4.116609e+003	3.660027e+003
454	1.874474e+001	2.955871e+001	2.800723e+001	2.621628e+001	3.553786e+001	3.432656e+001	3.513673e+001	2.923556e+001	4.356564e+001	5.766995e+001	3.646136e+001	4.052911e+001	2.985116e+001	3.542874e+001	3.847764e+001	4.176693e+001	3.596062e+001	4.426371e+001	5.285172e+001	4.818580e+001
455	2.873656e+000	2.482105e+000	2.775250e+000	2.819705e+000	3.067847e+000	2.355990e+000	2.287800e+000	2.539631e+000	2.968873e+000	3.283757e+000	3.229948e+000	3.606305e+000	2.923472e+000	3.161742e+000	2.715036e+000	2.409636e+000	2.681968e+000	2.566395e+000	2.160913e+000	1.651135e+001
456	2.879714e+000	2.489753e+000	6.273781e+000	2.825995e+000	4.793278e+000	2.362881e+000	2.293738e+000	3.730646e+000	2.974997e+000	2.584585e+000	2.708073e+000	2.594174e+000	2.931864e+000	2.199494e+000	2.479415e+000	2.778375e+000	2.686643e+000	2.570522e+000	2.166904e+000	1.699128e+001
457	1.127192e+001	3.108468e+001	2.411174e+001	1.406604e+001	1.760657e+001	2.811875e+001	2.345006e+001	1.897492e+001	4.198111e+001	8.152145e+001	5.117201e+001	5.603675e+001	2.472249e+001	4.448902e+001	2.787780e+001	2.785962e+001	1.891808e+001	5.440149e+001	3.747873e+001	5.792391e+001
458	2.892948e+000	2.505349e+000	2.797620e+000	2.839729e+000	3.094938e+000	2.377806e+000	2.306518e+000	2.558952e+000	2.987434e+000	2.596524e+000	2.445057e+000	2.606208e+000	2.949043e+000	2.683386e+000	2.496035e+000	2.432137e+000	2.698494e+000	2.580052e+000	2.179260e+000	5.997821e+001
459	2.900128e+000	2.513760e+000	2.806012e+000	3.025864e+000	3.105389e+000	2.385453e+000	2.313375e+000	2.565945e+000	2.994096e+000	2.602739e+000	2.453495e+000	2.612631e+000	2.958093e+000	2.215004e+000	2.504750e+000	2.439974e+000	2.705091e+000	2.585053e+000	2.185838e+000	4.014127e+001
460	2.151049e+001	3.312917e+001	3.096152e+001	4.631379e+001	3.759277e+001	5.081999e+001	4.508025e+001	4.961588e+001	5.283665e+001	6.902887e+001	4.163851e+001	6.143359e+001	4.935707e+001	6.641287e+001	3.949011e+001	5.469166e+001	5.220742e+001	7.218084e+001	5.614353e+001	7.631246e+001
461	3.237397e+000	1.135773e+001	1.137822e+001	9.611957e+000	8.929407e+000	7.736189e+000	9.703028e+000	1.089540e+001	7.456057e+000	1.884661e+001	4.119201e+000	2.353895e+001	1.814617e+001	1.974007e+001	1.144140e+001	1.931944e+001	7.766846e+000	1.148842e+001	1.304403e+001	2.281684e+001
462	2.923703e+000	2.541318e+000	3.263187e+000	2.725588e+001	3.140132e+000	2.410174e+000	2.335688e+000	2.588877e+000	3.015330e+000	4.996128e+000	2.480464e+000	2.633334e+000	2.985584e+000	3.733321e+000	5.683073e+000	2.464115e+000	2.727082e+000	2.601459e+000	2.207374e+000	6.286161e+000
463	2.055577e+003	2.086897e+003	1.945627e+003	1.608657e+003	1.456419e+003	1.716381e+003	1.664732e+003	1.481262e+003	5.700283e+003	6.585025e+003	5.521570e+003	4.773389e+003	5.976602e+003	5.458778e+003	4.784831e+003	3.667273e+003	3.503484e+003	5.755104e+003	4.463405e+003	4.173069e+003
464	4.097202e+001	9.438121e+001	7.940388e+001	1.046455e+002	8.667584e+001	9.952613e+001	9.812411e+001	8.405325e+001	2.317531e+002	2.938640e+002	1.371502e+002	2.115197e+002	2.904327e+002	2.681817e+002	1.238193e+002	1.862228e+002	1.435696e+002	2.108408e+002	1.270374e+002	1.986296e+002
465	4.103917e+000	3.392270e+000	3.701671e+000	1.090492e+001	1.058775e+001	1.656019e+001	6.266737e+000	3.486611e+000	1.588889e+001	1.956199e+001	7.788176e+000	2.520471e+001	1.313535e+001	7.075169e+000	5.211511e+000	9.367162e+000	1.466136e+001	1.377134e+001	1.183361e+001	1.501557e+001
466	2.959435e+000	2.582180e+000	2.876751e+000	2.911617e+000	3.194403e+000	2.445768e+000	2.369146e+000	2.623046e+000	3.046290e+000	2.648718e+000	2.519197e+000	2.664206e+000	3.023587e+000	2.258671e+000	2.570763e+000	2.497366e+000	2.762534e+000	2.627425e+000	2.239240e+000	6.390555e+000
467	1.362410e+001	2.585780e+001	2.116487e+001	2.283206e+001	1.835615e+002	2.803061e+002	3.596312e+002	1.814178e+002	1.718597e+002	2.045250e+002	2.200916e+002	1.474680e+002	5.951545e+001	9.446650e+001	9.966880e+001	8.071104e+001	3.625369e+001	5.066010e+001	4.981683e+001	4.106822e+001
468	2.979120e+000	2.992029e+000	3.186632e+000	5.057278e+000	3.712052e+000	3.191408e+000	3.078617e+000	2.641427e+000	1.087218e+001	1.428970e+001	1.000634e+001	1.593527e+001	6.478894e+000	1.272968e+001	6.698855e+000	8.843046e+000	2.782182e+000	5.882843e+000	6.120146e+000	8.945213e+000
469	9.064635e+002	1.401148e+003	1.131973e+003	1.368437e+003	1.253103e+003	1.953479e+003	1.811916e+003	1.630218e+003	1.149576e+003	1.809256e+003	1.515175e+003	1.435174e+003	8.525195e+002	1.285080e+003	9.731167e+002	9.692351e+002	1.224815e+003	1.921753e+003	1.662031e+003	1.582816e+003
470	2.360049e+001	3.233540e+001	3.087936e+001	5.715561e+001	1.067638e+002	1.193877e+002	6.197060e+001	1.228273e+002	1.028195e+002	1.099665e+002	1.832045e+001	1.029547e+002	1.761930e+002	1.835655e+002	7.430499e+001	1.739542e+002	9.723231e+001	7.121368e+001	5.515388e+001	1.165470e+002
471	2.439570e+001	2.639951e+001	2.695928e+001	4.007398e+001	3.075876e+001	3.115969e+001	3.005656e+001	3.121745e+001	3.733871e+001	3.785876e+001	3.116047e+001	3.684757e+001	3.565120e+001	3.375612e+001	2.762966e+001	2.984007e+001	4.072134e+001	3.600614e+001	3.449560e+001	3.845389e+001
472	4.757192e+001	9.921743e+001	8.799622e+001	8.713309e+001	1.045491e+002	1.395254e+002	1.473704e+002	1.411365e+002	2.220818e+002	3.239932e+002	2.366528e+002	1.636359e+002	1.447294e+002	2.160335e+002	1.578319e+002	1.539553e+002	1.320414e+002	2.702910e+002	2.134158e+002	1.552935e+002
473	1.682353e+001	2.302138e+001	2.585466e+001	3.455433e+001	2.295160e+001	3.106191e+001	3.050963e+001	3.728008e+001	1.652911e+002	1.117424e+002	8.454947e+001	1.224767e+002	1.418744e+002	1.677571e+002	1.046151e+002	1.529693e+002	1.234477e+002	9.959673e+001	1.195190e+002	1.229943e+002
474	7.908612e+001	1.357582e+002	1.136770e+002	1.922343e+002	9.603903e+001	1.455067e+002	1.139220e+002	1.746478e+002	3.185741e+002	3.693435e+002	1.431539e+002	3.621508e+002	3.184894e+002	3.111779e+002	1.779775e+002	2.580155e+002	2.641849e+002	3.172060e+002	2.289384e+002	2.834712e+002
475	3.331013e+000	2.686657e+000	2.992301e+000	4.615565e+000	3.341296e+000	2.530143e+000	3.106619e+000	2.709324e+000	1.200390e+001	1.170513e+001	1.467283e+001	1.008089e+001	5.604337e+000	1.062481e+001	6.407572e+000	8.851047e+000	2.858397e+000	6.054820e+000	3.565093e+000	4.126860e+001
476	3.063491e+000	2.698793e+000	3.006332e+000	2.226026e+001	3.858780e+000	3.324417e+000	2.464920e+000	2.718889e+000	3.129866e+000	5.338851e+000	5.218795e+000	2.751041e+000	3.115665e+000	2.335729e+000	2.669531e+000	3.682421e+000	2.869622e+000	2.704821e+000	3.933691e+000	6.721992e+000
477	3.074220e+000	2.710661e+000	3.020312e+000	3.042704e+000	3.376727e+000	2.548242e+000	2.474920e+000	2.728567e+000	3.138374e+000	2.720077e+000	2.629903e+000	2.759858e+000	3.123880e+000	2.343902e+000	2.678865e+000	3.286442e+000	2.881610e+000	2.713376e+000	2.341857e+000	6.757139e+000
478	3.276710e+001	3.075061e+001	3.089464e+001	3.598814e+001	2.990524e+001	3.778666e+001	3.466246e+001	3.497232e+001	3.059758e+001	4.429215e+001	3.563528e+001	4.071398e+001	3.210026e+001	3.787986e+001	2.040612e+001	2.090080e+001	3.078754e+001	3.237921e+001	3.826649e+001	3.808055e+001
479	1.160432e+001	1.236535e+001	1.580523e+001	2.617904e+001	1.744002e+001	2.028673e+001	1.024107e+001	1.959508e+001	4.032005e+001	2.841631e+001	8.556736e+000	4.466722e+001	2.373820e+001	2.590361e+001	1.366934e+001	1.978434e+001	1.226866e+001	1.693428e+001	1.572583e+001	3.471042e+001
480	3.104736e+000	2.745778e+000	3.062212e+000	3.078878e+000	3.429836e+000	2.573703e+000	2.503446e+000	2.756645e+000	3.162556e+000	2.736063e+000	2.657524e+000	2.785421e+000	3.146263e+000	2.368188e+000	2.705376e+000	2.611822e+000	2.916966e+000	2.739310e+000	2.371266e+000	1.711239e+001
481	3.114187e+000	2.757038e+000	3.076226e+000	3.090606e+000	3.447482e+000	2.581683e+000	2.512446e+000	2.765364e+000	3.170168e+000	2.740790e+000	2.666320e+000	2.793576e+000	3.152940e+000	2.376142e+000	2.713624e+000	2.618844e+000	2.928419e+000	2.747709e+000	2.380793e+000	2.245479e+001
482	8.926200e+003	1.071978e+004	1.125398e+004	1.425114e+004	1.763505e+004	1.748071e+004	1.337119e+004	2.210690e+004	1.807905e+004	1.402129e+004	9.993607e+003	1.735277e+004	2.366973e+004	2.015226e+004	1.391804e+004	2.209968e+004	2.229543e+004	1.971456e+004	1.809761e+004	2.410640e+004
483	2.299482e+003	8.412929e+002	1.730014e+003	8.869507e+002	2.525390e+003	6.522548e+002	7.807218e+002	7.391864e+002	2.290348e+003	5.664324e+002	9.677891e+002	1.443861e+003	5.515021e+002	5.570902e+002	8.614415e+002	7.987257e+002	9.338354e+002	5.714767e+002	6.225377e+002	6.126231e+002
484	2.253498e+001	2.722754e+001	3.546729e+001	7.352846e+001	3.774080e+001	4.252928e+001	2.929379e+001	5.506471e+001	1.468221e+002	1.194320e+002	5.023029e+001	1.542784e+002	7.706751e+001	7.212807e+001	5.459443e+001	7.813117e+001	7.346862e+001	8.389208e+001	8.061987e+001	1.106694e+002
485	3.663123e+005	2.397449e+005	3.217986e+005	2.842215e+005	3.529969e+005	2.280568e+005	2.351041e+005	2.131459e+005	2.358895e+005	1.532911e+005	1.709335e+005	2.037749e+005	9.399487e+004	1.077106e+005	1.372048e+005	1.322791e+005	1.576995e+005	1.145363e+005	1.128773e+005	1.189670e+005
486	3.154255e+000	2.807392e+000	3.142219e+000	3.141666e+000	3.529543e+000	2.613890e+000	2.551862e+000	2.803569e+000	3.203880e+000	2.757938e+000	2.703380e+000	2.828849e+000	3.178028e+000	9.491625e+000	2.748921e+000	2.650149e+000	2.984597e+000	2.790247e+000	2.425950e+000	7.086167e+000
487	3.160275e+000	2.815560e+000	3.154343e+000	3.149975e+000	3.544275e+000	2.618414e+000	2.558236e+000	2.809672e+000	3.209328e+000	2.759821e+000	2.709174e+000	2.834468e+000	3.181115e+000	3.271913e+000	2.754350e+000	2.655437e+000	2.994481e+000	2.798421e+000	2.434145e+000	1.524847e+001
488	5.292683e+000	2.310009e+001	1.829879e+001	1.260218e+001	1.021074e+001	2.189616e+001	1.462783e+001	1.268589e+001	5.364036e+001	1.345286e+002	1.313460e+002	7.989668e+001	2.846582e+001	6.443918e+001	5.928069e+001	4.752521e+001	2.467417e+001	5.755787e+001	5.884218e+001	4.215032e+001
489	6.065909e+002	7.804668e+002	7.338829e+002	9.173529e+002	1.064206e+003	1.244664e+003	1.013385e+003	1.462920e+003	1.426472e+003	1.491318e+003	8.496948e+002	1.472246e+003	1.305692e+003	1.325061e+003	7.828769e+002	1.204827e+003	1.036706e+003	1.243890e+003	1.025672e+003	1.335892e+003
490	4.878845e+002	8.146172e+002	7.541007e+002	9.147184e+002	8.428337e+002	1.103633e+003	9.043486e+002	1.028341e+003	1.597669e+003	2.540508e+003	1.509012e+003	1.664511e+003	1.356298e+003	1.779486e+003	1.073195e+003	1.407531e+003	1.224593e+003	1.791829e+003	1.430787e+003	1.515895e+003
491	1.465222e+001	5.308071e+001	1.844441e+001	2.151970e+001	1.787438e+001	2.324041e+001	2.045016e+001	1.541706e+001	2.149674e+001	3.020067e+001	1.903833e+001	2.451409e+001	2.330093e+001	3.507016e+001	1.754561e+001	1.649549e+001	1.455109e+001	2.373806e+001	2.581130e+001	1.016441e+001
492	3.946714e+000	5.656964e+000	8.343440e+000	6.965549e+000	4.405391e+000	2.913655e+000	5.324590e+000	7.670153e+000	7.379193e+000	1.565531e+001	9.509158e+000	1.367909e+001	1.010818e+001	1.004625e+001	5.012834e+000	7.468396e+000	5.775999e+000	4.044899e+000	4.818078e+000	7.259665e+000
493	6.708760e+000	2.849098e+000	1.008641e+001	1.012056e+001	8.869980e+000	8.664110e+000	7.102252e+000	6.957048e+000	2.080543e+001	2.006721e+001	1.208160e+001	2.201323e+001	2.317555e+001	3.349134e+001	2.278321e+001	2.312297e+001	1.353254e+001	1.664179e+001	1.517976e+001	2.608272e+001
494	1.512634e+001	7.188233e+000	9.761253e+000	9.894409e+000	2.015780e+001	1.225695e+001	1.015356e+001	9.178239e+000	2.300334e+001	1.780978e+001	1.414002e+001	2.038529e+001	1.255508e+001	1.399232e+001	9.780989e+000	1.296029e+001	1.360406e+001	8.315930e+000	8.503374e+000	1.618718e+001
495	1.634760e+002	2.235866e+002	1.849116e+002	3.508972e+002	2.702444e+002	3.333313e+002	2.392506e+002	3.948347e+002	3.429270e+002	3.378420e+002	1.356327e+002	3.550677e+002	2.949746e+002	3.539785e+002	1.800502e+002	2.834687e+002	3.193791e+002	3.255923e+002	2.731824e+002	3.980684e+002
496	5.806204e+000	1.288109e+001	7.721167e+000	9.169772e+000	1.982982e+001	2.094734e+001	1.694982e+001	1.545164e+001	3.942896e+001	1.284235e+002	3.211156e+001	2.630009e+001	5.921174e+001	7.724349e+001	3.012905e+001	4.269367e+001	1.822687e+001	4.222164e+001	2.475074e+001	3.034646e+001
497	2.214598e+001	1.813334e+001	2.067479e+001	1.885201e+001	3.286347e+001	2.689738e+001	4.143229e+001	3.174037e+001	3.476769e+001	2.585440e+001	2.216821e+001	2.890200e+001	4.460668e+001	4.399337e+001	2.621077e+001	2.903414e+001	4.756500e+001	4.080483e+001	3.737904e+001	2.966099e+001
498	3.146160e+000	2.845997e+000	3.880492e+000	3.160841e+000	3.630997e+000	3.950844e+000	2.563861e+000	2.819664e+000	3.223246e+000	2.730446e+000	2.723658e+000	2.841106e+000	3.154152e+000	2.456477e+000	2.768367e+000	2.678569e+000	3.068501e+000	2.867871e+000	2.485749e+000	7.348581e+000
499	3.915532e+001	9.637624e+001	1.044726e+002	5.446951e+001	6.931811e+001	1.398278e+002	1.381065e+002	8.554896e+001	2.117174e+002	3.397273e+002	3.322196e+002	1.804041e+002	1.541791e+002	2.998288e+002	2.137060e+002	1.399141e+002	1.673704e+002	3.130542e+002	3.403526e+002	2.135446e+002
500	5.953104e+000	7.306360e+000	1.424614e+001	9.206227e+000	6.593336e+000	1.589263e+001	9.043846e+000	1.272501e+001	2.144644e+001	3.210577e+001	1.550731e+001	2.692827e+001	3.461036e+001	4.267879e+001	1.751079e+001	2.293997e+001	1.678136e+001	2.364909e+001	1.439592e+001	2.157194e+001
501	3.106844e+000	3.081430e+000	3.236487e+000	3.127274e+000	3.618068e+000	2.580972e+000	2.537349e+000	2.797174e+000	3.526435e+000	8.017872e+000	2.706684e+000	2.817965e+000	3.122443e+000	2.449453e+000	2.753018e+000	2.670941e+000	3.070173e+000	2.875761e+000	2.481726e+000	7.343364e+000
502	8.314930e+000	1.596455e+001	1.739113e+001	3.626180e+001	9.833479e+000	1.865967e+001	1.082716e+001	2.947772e+001	6.503827e+001	6.107802e+001	2.262603e+001	6.412426e+001	6.094490e+001	5.811019e+001	2.451118e+001	5.381996e+001	3.256700e+001	3.940915e+001	2.369735e+001	3.053005e+001
503	3.069379e+000	2.804119e+000	3.227603e+000	3.093469e+000	3.597872e+000	2.554531e+000	2.510793e+000	2.774224e+000	3.188926e+000	2.676572e+000	2.689339e+000	2.794941e+000	3.094089e+000	2.439120e+000	2.737376e+000	2.661682e+000	3.065087e+000	2.877466e+000	2.473093e+000	7.316661e+000
504	3.047405e+000	2.790363e+000	3.220362e+000	3.072812e+000	3.582784e+000	2.538757e+000	2.494873e+000	2.760391e+000	3.178151e+000	2.661853e+000	2.678457e+000	2.780605e+000	3.077701e+000	2.432076e+000	2.727661e+000	2.655796e+000	3.060548e+000	2.877053e+000	2.466819e+000	7.294873e+000
505	3.022293e+000	2.774398e+000	3.210891e+000	3.049694e+000	3.565848e+000	2.521628e+000	2.476554e+000	2.744648e+000	3.165679e+000	2.646101e+000	2.666614e+000	2.764823e+000	3.059775e+000	2.423711e+000	2.716822e+000	2.648849e+000	3.054430e+000	2.875719e+000	2.459148e+000	7.268744e+000
506	2.995439e+000	2.756427e+000	3.199896e+000	3.024017e+000	3.546114e+000	2.502718e+000	2.456662e+000	2.727109e+000	3.151943e+000	2.628835e+000	2.653147e+000	2.747025e+000	3.040513e+000	2.414141e+000	2.704699e+000	2.641108e+000	3.046883e+000	2.873184e+000	2.450001e+000	7.237751e+000
507	2.965602e+000	2.736563e+000	3.186804e+000	2.995097e+000	3.523359e+000	2.481777e+000	2.434503e+000	2.707894e+000	3.136469e+000	2.610019e+000	2.638247e+000	2.727329e+000	3.019076e+000	2.402828e+000	6.909875e+000	2.632312e+000	3.037850e+000	2.869876e+000	2.439468e+000	7.199511e+000
508	2.932918e+000	2.713989e+000	3.171930e+000	2.964158e+000	3.498113e+000	2.458473e+000	2.410111e+000	2.686263e+000	3.119419e+000	2.590063e+000	2.622219e+000	2.706127e+000	2.996698e+000	2.390345e+000	2.676681e+000	2.622508e+000	3.026893e+000	2.865436e+000	2.427059e+000	7.155479e+000
509	2.898204e+000	2.690224e+000	3.154504e+000	2.929752e+000	1.577877e+001	2.433917e+000	2.384038e+000	2.663161e+000	3.100891e+000	2.568452e+000	2.604033e+000	2.682527e+000	2.972469e+000	2.376224e+000	2.660580e+000	2.611822e+000	3.014562e+000	2.860010e+000	2.413370e+000	7.106044e+000
510	2.859718e+000	2.662867e+000	3.134989e+000	2.892775e+000	3.437219e+000	2.406823e+000	2.354940e+000	2.637892e+000	3.079424e+000	2.545398e+000	2.585067e+000	2.656897e+000	2.946352e+000	2.360528e+000	2.643188e+000	2.599765e+000	3.000389e+000	2.853357e+000	2.397897e+000	7.045931e+000
511	2.737167e+000	2.384026e+000	1.438529e+001	8.252138e+000	3.003818e+000	2.241320e+000	3.125579e+000	2.469600e+000	2.855408e+000	2.457345e+000	2.378028e+000	2.464574e+000	2.790635e+000	2.091248e+000	2.415622e+000	2.288480e+000	2.731660e+000	2.499290e+000	2.052188e+000	6.125539e+000
512	2.745786e+000	2.386211e+000	2.737919e+000	2.745250e+000	3.004100e+000	2.243751e+000	2.182780e+000	2.470650e+000	2.859519e+000	2.461403e+000	2.372780e+000	2.471272e+000	2.791854e+000	2.096806e+000	2.410621e+000	2.289323e+000	2.724156e+000	2.501583e+000	2.056498e+000	6.123577e+000
513	2.753700e+000	2.388194e+000	2.736053e+000	2.749179e+000	3.004056e+000	2.246079e+000	2.187849e+000	2.471541e+000	2.863573e+000	2.465420e+000	2.368128e+000	2.477512e+000	2.793253e+000	2.101932e+000	2.406161e+000	2.290428e+000	2.716852e+000	2.503579e+000	2.060540e+000	6.120862e+000
514	2.760840e+000	2.390068e+000	2.734172e+000	2.752498e+000	3.003784e+000	2.248449e+000	2.192367e+000	2.472321e+000	2.867296e+000	2.469136e+000	2.363662e+000	2.483160e+000	2.794784e+000	2.106633e+000	2.402296e+000	4.425270e+000	2.709881e+000	2.505505e+000	2.064314e+000	6.117441e+000
515	2.767313e+000	2.391759e+000	2.732255e+000	2.755370e+000	3.003293e+000	2.250748e+000	2.196534e+000	2.472994e+000	2.870848e+000	2.472819e+000	2.360188e+000	2.488499e+000	2.796531e+000	2.111062e+000	2.398881e+000	2.293342e+000	2.703235e+000	2.507219e+000	2.067821e+000	6.113613e+000
516	2.773212e+000	2.393435e+000	2.730436e+000	2.757750e+000	3.002636e+000	2.252971e+000	2.200384e+000	2.473609e+000	2.874267e+000	2.476312e+000	2.357001e+000	2.493357e+000	2.798491e+000	2.115142e+000	2.396088e+000	2.295120e+000	2.696859e+000	2.508795e+000	2.071171e+000	6.109338e+000
517	2.778472e+000	2.394911e+000	2.728671e+000	2.759773e+000	3.001898e+000	2.255372e+000	2.203850e+000	2.474207e+000	2.877523e+000	2.479805e+000	2.354246e+000	2.497917e+000	2.800621e+000	2.118943e+000	2.393800e+000	2.297109e+000	2.690963e+000	2.510293e+000	2.074312e+000	6.104812e+000
518	2.783301e+000	2.396356e+000	2.727043e+000	2.761476e+000	3.001157e+000	2.257546e+000	2.207164e+000	2.474805e+000	2.880708e+000	2.483267e+000	2.352027e+000	2.502240e+000	2.802979e+000	2.122508e+000	2.392032e+000	2.299375e+000	2.685387e+000	2.511701e+000	2.077346e+000	6.100255e+000
519	2.787687e+000	2.397897e+000	2.725534e+000	2.762914e+000	3.000423e+000	2.259866e+000	3.633782e+000	2.475437e+000	2.883920e+000	4.673422e+000	2.350270e+000	2.506176e+000	2.964019e+000	2.125838e+000	2.390783e+000	2.301791e+000	2.679799e+000	2.513080e+000	2.080280e+000	6.095502e+000
520	1.266813e+003	1.984364e+003	1.818195e+003	2.136250e+003	1.662040e+003	2.334208e+003	2.120263e+003	2.099685e+003	2.525227e+003	4.173489e+003	2.712344e+003	3.054783e+003	2.002757e+003	2.774363e+003	1.874886e+003	2.253389e+003	2.251663e+003	3.387197e+003	2.780192e+003	2.804003e+003
521	3.068785e+003	4.814025e+003	4.108977e+003	5.081399e+003	4.251165e+003	5.659241e+003	4.959851e+003	5.906017e+003	7.877225e+003	8.624732e+003	6.016286e+003	8.730690e+003	7.501359e+003	8.514842e+003	5.929535e+003	7.638244e+003	7.065701e+003	8.944774e+003	8.072611e+003	9.092364e+003
522	3.683339e+002	6.245797e+002	5.728711e+002	6.968647e+002	5.320971e+002	6.837379e+002	5.689802e+002	6.831771e+002	1.853577e+003	2.249583e+003	1.097525e+003	1.781670e+003	1.446808e+003	1.333255e+003	7.169690e+002	1.071654e+003	9.985247e+002	1.434364e+003	1.023452e+003	1.230505e+003
523	2.802162e+000	2.404539e+000	3.704844e+000	2.767241e+000	2.998254e+000	2.270056e+000	2.221009e+000	3.013556e+000	2.895625e+000	2.500443e+000	2.348010e+000	2.520477e+000	2.818523e+000	2.137716e+000	2.390732e+000	2.314077e+000	2.663502e+000	2.518364e+000	2.091302e+000	6.078967e+000
524	1.320323e+003	2.274745e+003	2.115244e+003	2.429614e+003	2.065452e+003	3.048746e+003	2.448169e+003	2.450722e+003	3.062244e+003	4.187860e+003	2.764652e+003	3.426119e+003	3.767995e+003	5.174287e+003	4.275571e+003	4.759269e+003	3.190979e+003	4.689537e+003	4.382273e+003	3.863853e+003
525	2.808243e+000	2.408603e+000	2.721222e+000	2.769115e+000	2.998585e+000	2.275957e+000	2.225996e+000	2.481403e+000	2.901725e+000	3.721498e+000	6.751007e+000	5.968134e+000	2.826522e+000	3.034296e+000	2.393574e+000	3.183345e+000	4.938256e+000	4.482214e+000	4.028292e+000	6.073169e+000
526	4.036217e+002	9.482848e+002	7.161438e+002	5.349307e+002	6.102013e+002	9.917047e+002	9.188531e+002	7.576142e+002	1.023797e+003	2.366126e+003	3.001331e+003	1.120187e+003	8.909999e+002	1.352941e+003	1.250563e+003	8.701755e+002	8.664094e+002	2.042481e+003	1.865763e+003	1.055567e+003
527	7.518447e+001	4.565936e+001	5.510876e+001	5.441516e+001	6.195412e+001	3.806501e+001	5.205914e+001	4.385914e+001	6.537533e+001	3.247786e+001	4.591000e+001	7.418500e+001	3.145053e+001	3.296299e+001	4.508058e+001	3.571334e+001	7.744596e+001	5.401400e+001	5.963472e+001	5.553145e+001
528	2.560077e+001	3.051129e+001	3.096782e+001	3.563918e+001	3.726309e+001	4.329633e+001	3.717962e+001	3.556920e+001	3.371111e+001	4.646687e+001	3.751189e+001	3.931431e+001	3.773219e+001	3.965663e+001	3.315593e+001	3.729484e+001	3.307133e+001	3.514723e+001	2.864041e+001	1.972574e+001
529	8.190063e+000	2.345824e+001	1.336949e+001	1.559927e+001	1.765206e+001	3.331390e+001	2.576088e+001	2.495396e+001	2.786396e+001	1.859741e+002	7.261373e+001	2.301435e+001	2.618704e+001	7.776648e+001	3.908327e+001	3.097106e+001	2.614162e+001	5.572336e+001	3.686546e+001	1.442445e+001
530	6.108744e+001	7.101794e+001	1.020203e+002	6.815840e+001	1.134000e+002	3.361318e+001	9.124248e+001	3.701203e+001	1.717835e+002	5.520282e+001	1.010143e+002	1.395396e+002	5.440853e+001	5.432214e+001	8.865102e+001	4.936879e+001	1.331146e+002	8.456054e+001	9.191444e+001	9.422069e+001
531	2.826374e+000	2.426768e+000	4.444460e+000	7.872368e+000	5.644283e+000	4.763729e+000	5.302714e+000	9.561486e+000	3.674851e+001	2.956232e+001	1.147613e+001	2.507230e+001	1.322331e+001	1.422746e+001	8.948415e+000	1.355579e+001	1.872650e+001	1.512165e+001	1.471319e+001	1.234757e+001
532	2.902892e+001	3.928062e+001	3.621428e+001	2.866453e+001	4.093053e+001	5.861699e+001	5.432461e+001	3.215384e+001	9.649644e+001	1.184725e+002	9.850753e+001	6.245058e+001	6.685247e+001	9.434371e+001	8.915431e+001	7.763549e+001	9.812956e+001	1.191625e+002	1.201094e+002	9.038057e+001
533	3.126943e+001	4.548836e+001	4.174861e+001	2.716156e+001	3.976181e+001	3.692576e+001	3.627502e+001	3.202360e+001	6.207186e+001	8.696917e+001	6.311050e+001	5.656470e+001	6.373128e+001	8.631049e+001	7.249635e+001	4.632459e+001	3.709995e+001	5.281790e+001	4.073828e+001	2.176148e+001
534	9.738800e+001	1.490358e+002	1.341209e+002	1.636310e+002	1.456386e+002	2.093171e+002	1.852893e+002	2.387199e+002	1.866114e+002	3.422326e+002	2.163715e+002	2.242725e+002	3.445673e+002	4.812649e+002	2.984777e+002	3.718653e+002	2.499210e+002	3.182384e+002	3.108828e+002	2.601422e+002
535	1.614310e+003	3.899172e+003	3.540784e+003	1.774277e+003	2.792390e+003	5.116087e+003	5.860721e+003	4.405847e+003	8.021008e+003	1.259298e+004	1.629384e+004	7.477353e+003	6.456183e+003	8.274682e+003	8.263198e+003	5.249633e+003	4.607691e+003	9.641330e+003	1.030355e+004	6.238063e+003
536	5.761254e+002	7.662831e+002	7.011543e+002	9.128928e+002	6.565707e+002	8.758577e+002	6.557880e+002	8.579958e+002	1.025995e+003	1.140619e+003	7.664369e+002	1.264602e+003	8.074690e+002	9.476701e+002	6.988361e+002	8.541655e+002	7.877645e+002	8.110326e+002	7.892058e+002	8.307556e+002
537	3.152060e+001	3.488639e+001	3.721011e+001	6.368886e+001	2.972326e+001	4.751623e+001	3.444192e+001	4.180291e+001	6.139190e+001	9.976839e+001	5.553736e+001	8.309811e+001	5.446456e+001	5.719473e+001	2.734065e+001	4.362241e+001	3.763164e+001	4.608704e+001	2.859475e+001	2.748481e+001
538	5.948750e+003	5.757231e+003	5.679241e+003	4.148437e+003	5.477826e+003	4.831411e+003	5.180168e+003	4.657149e+003	7.075214e+003	6.198160e+003	7.461615e+003	8.583653e+003	4.087216e+003	5.580359e+003	7.405808e+003	6.763661e+003	8.631451e+003	9.536346e+003	1.023975e+004	9.236214e+003
539	1.945536e+002	5.270719e+002	5.147454e+002	3.760185e+002	4.057608e+002	6.306662e+002	6.523637e+002	5.873550e+002	8.888593e+002	1.687755e+003	1.442751e+003	8.505791e+002	1.252777e+003	1.453903e+003	1.205847e+003	1.053609e+003	6.429244e+002	1.324275e+003	1.229256e+003	8.680162e+002
540	5.847801e+001	6.599468e+001	8.839876e+001	8.254488e+001	8.863135e+001	7.968840e+001	8.255013e+001	7.577361e+001	7.050702e+001	1.331658e+002	8.070368e+001	7.493385e+001	7.705044e+001	1.078696e+002	8.215464e+001	7.329587e+001	5.108324e+001	6.831852e+001	5.281713e+001	6.921514e+001
541	2.871111e+000	2.481698e+000	2.774096e+000	3.238693e+000	3.064203e+000	2.586274e+000	2.287510e+000	2.538739e+000	6.427443e+000	3.058267e+001	2.176448e+001	9.826685e+000	2.927986e+000	3.648052e+000	2.475654e+000	2.413671e+000	2.679654e+000	6.048333e+000	2.161894e+000	1.735215e+001
542	2.877276e+000	6.669485e+000	9.233439e+000	1.356950e+001	1.492416e+001	1.271884e+001	1.190400e+001	7.508170e+000	4.795913e+000	1.219241e+001	3.985211e+000	6.042189e+000	7.675928e+000	7.675662e+000	7.488038e+000	6.354422e+000	6.475861e+000	9.904199e+000	6.315398e+000	3.004133e+001
543	3.752689e+002	9.820912e+002	9.531662e+002	7.588419e+002	5.910972e+002	1.127901e+003	1.139194e+003	8.641149e+002	1.367398e+003	3.394913e+003	3.042276e+003	1.931820e+003	2.509982e+003	3.409645e+003	3.376218e+003	2.801468e+003	1.531148e+003	2.760361e+003	3.768225e+003	1.890981e+003
544	5.723083e+002	8.476366e+002	7.823952e+002	9.950537e+002	8.539992e+002	1.141139e+003	9.028903e+002	1.173138e+003	2.248663e+003	2.852043e+003	1.564149e+003	2.171237e+003	2.958217e+003	2.783075e+003	1.458653e+003	2.256521e+003	1.694749e+003	2.334786e+003	1.649840e+003	1.872957e+003
545	6.784939e+001	7.254228e+001	8.555311e+001	6.863598e+001	1.237766e+002	5.000710e+001	9.798100e+001	4.998292e+001	1.326689e+002	5.983038e+001	1.017912e+002	1.297264e+002	5.992879e+001	5.294228e+001	7.576776e+001	4.772493e+001	1.450734e+002	9.210466e+001	1.139373e+002	1.218079e+002
546	7.348117e+001	2.000034e+002	1.725452e+002	1.006338e+002	1.315811e+002	1.916407e+002	2.191159e+002	1.322559e+002	2.352490e+002	4.513163e+002	4.120271e+002	2.720147e+002	1.537557e+002	3.028465e+002	3.201359e+002	1.887191e+002	2.236499e+002	4.271152e+002	3.951418e+002	3.122089e+002
547	2.214746e+001	1.507953e+001	3.407038e+001	2.099519e+001	3.676468e+001	1.699263e+001	2.093035e+001	2.425604e+001	7.151174e+001	4.008444e+001	4.263690e+001	6.031084e+001	9.769894e+001	8.592197e+001	8.890465e+001	9.353862e+001	6.084447e+001	5.343281e+001	5.041214e+001	5.352033e+001
548	2.921388e+000	2.541262e+000	2.833677e+000	3.385403e+000	4.287175e+000	2.409226e+000	2.335636e+000	2.588208e+000	3.017515e+000	8.602181e+000	6.822212e+000	6.845033e+000	2.990230e+000	5.169487e+000	2.536810e+000	2.468152e+000	8.112359e+000	6.976932e+000	4.210801e+000	6.294137e+000
549	2.367100e+003	3.260329e+003	3.249773e+003	3.853604e+003	4.114559e+003	4.659935e+003	3.094122e+003	5.827513e+003	7.417804e+003	7.353900e+003	3.390513e+003	7.268036e+003	1.056586e+004	1.086247e+004	5.566378e+003	8.840697e+003	6.171720e+003	6.301181e+003	5.526041e+003	7.293676e+003
550	2.810596e+002	3.745204e+002	3.772770e+002	3.648109e+002	3.972728e+002	4.816939e+002	4.025242e+002	5.461168e+002	7.490771e+002	8.519585e+002	5.014016e+002	7.733937e+002	4.066441e+002	3.643977e+002	2.267615e+002	3.246390e+002	2.229166e+002	2.638256e+002	2.437566e+002	2.057746e+002
551	4.881842e+000	2.011700e+001	3.512387e+001	2.044455e+001	2.949622e+001	1.956633e+001	1.760963e+001	1.712067e+001	2.376159e+001	4.473827e+001	2.845743e+001	2.492367e+001	4.020250e+001	5.758214e+001	2.591445e+001	3.886503e+001	2.469079e+001	2.921715e+001	2.225576e+001	2.590096e+001
552	2.957584e+000	2.888628e+000	2.876920e+000	8.215839e+000	3.192417e+000	2.981481e+000	2.653249e+000	3.862347e+000	3.048459e+000	2.651370e+000	2.522266e+000	2.668432e+000	3.028003e+000	2.261585e+000	2.575424e+000	2.501437e+000	2.762218e+000	2.626753e+000	2.240996e+000	6.399357e+000
553	3.082711e+001	5.779827e+001	6.672815e+001	4.665933e+001	4.637034e+001	7.569352e+001	8.797137e+001	5.489707e+001	9.408602e+001	2.246734e+002	1.587388e+002	1.065704e+002	8.296172e+001	1.681608e+002	1.536008e+002	1.082985e+002	1.079679e+002	1.955467e+002	1.997080e+002	1.030838e+002
554	1.030502e+003	1.880880e+003	1.526446e+003	1.453868e+003	1.392277e+003	2.278704e+003	2.040425e+003	2.261860e+003	3.790774e+003	6.142869e+003	4.410916e+003	3.918685e+003	4.766247e+003	5.453302e+003	3.293161e+003	3.750378e+003	3.312575e+003	6.114857e+003	4.607262e+003	4.651960e+003
555	2.955738e+002	3.685362e+002	3.356004e+002	4.374183e+002	5.889953e+002	8.232957e+002	6.772334e+002	8.099689e+002	4.861352e+002	8.387706e+002	4.665960e+002	4.795698e+002	4.968573e+002	5.643026e+002	2.956722e+002	4.026353e+002	6.422023e+002	8.807391e+002	6.067851e+002	7.056914e+002
556	2.997815e+000	2.627772e+000	2.926154e+000	2.957654e+000	3.254636e+000	2.482113e+000	2.406565e+000	2.659680e+000	3.081609e+000	2.678480e+000	2.562718e+000	2.702507e+000	3.066187e+000	2.291186e+000	2.615392e+000	2.535389e+000	2.802658e+000	2.655664e+000	2.276572e+000	2.252774e+001
557	3.008360e+000	2.639647e+000	2.938975e+000	2.969550e+000	3.271029e+000	2.491543e+000	2.416186e+000	2.669470e+000	3.090101e+000	2.685108e+000	2.572928e+000	2.711161e+000	3.075401e+000	2.298875e+000	2.625265e+000	2.543714e+000	2.813533e+000	2.663648e+000	2.285923e+000	6.555460e+000
558	1.581191e+002	2.434087e+002	2.008301e+002	1.989172e+002	2.037388e+002	2.848168e+002	2.741153e+002	2.398817e+002	1.676526e+002	2.217773e+002	2.031290e+002	1.985164e+002	1.665716e+002	2.146426e+002	2.393663e+002	1.801313e+002	1.746866e+002	2.719528e+002	2.242726e+002	2.171591e+002
559	3.029648e+000	2.663365e+000	2.965215e+000	2.994074e+000	3.304894e+000	2.510467e+000	2.435867e+000	2.688943e+000	3.107197e+000	2.698225e+000	2.593013e+000	2.729011e+000	3.093698e+000	2.314780e+000	2.645021e+000	2.560437e+000	2.835832e+000	2.679396e+000	2.304952e+000	6.624332e+000
560	8.691393e+002	1.720641e+003	1.646923e+003	1.882952e+003	1.639797e+003	2.112655e+003	1.815533e+003	1.910191e+003	4.278000e+003	4.675744e+003	3.337362e+003	4.311061e+003	4.651200e+003	4.325039e+003	2.516750e+003	3.438646e+003	3.179573e+003	3.992863e+003	3.896453e+003	3.980553e+003
561	3.050943e+000	2.687233e+000	2.992753e+000	3.018819e+000	3.339822e+000	2.528871e+000	2.455672e+000	2.708304e+000	3.124233e+000	2.710802e+000	2.613039e+000	2.746927e+000	3.111209e+000	2.330988e+000	2.664361e+000	2.576808e+000	2.858649e+000	2.695850e+000	2.324200e+000	2.696872e+002
562	1.248481e+001	9.480978e+000	1.418208e+001	3.254338e+001	1.439516e+001	1.702685e+001	1.100616e+001	1.498755e+001	2.249389e+001	3.126803e+001	1.263726e+001	3.601560e+001	3.019504e+001	2.737291e+001	1.985324e+001	2.707779e+001	7.979907e+000	1.426160e+001	1.495027e+001	1.615421e+001
563	2.111763e+002	1.788249e+002	1.715170e+002	3.424442e+002	6.460803e+002	5.832881e+002	2.830844e+002	7.710649e+002	3.490349e+002	3.851990e+002	5.293536e+001	3.296070e+002	4.480349e+002	6.026054e+002	1.747538e+002	5.269019e+002	8.002832e+002	5.663520e+002	3.058660e+002	6.831154e+002
564	2.954552e+001	5.265791e+001	4.963961e+001	6.377324e+001	4.432488e+001	6.671744e+001	5.328475e+001	5.073132e+001	1.475054e+002	1.769921e+002	1.187425e+002	1.392629e+002	1.447620e+002	1.850177e+002	1.177898e+002	1.571524e+002	1.358065e+002	2.075873e+002	1.677429e+002	1.770645e+002
565	4.618388e+003	7.602765e+003	6.525205e+003	9.734157e+003	6.561602e+003	1.012748e+004	7.622401e+003	1.098721e+004	1.071715e+004	1.369275e+004	7.552636e+003	1.016249e+004	1.785585e+004	1.432462e+004	7.500952e+003	1.130550e+004	9.703603e+003	1.271649e+004	1.040423e+004	1.276626e+004
566	3.899327e+000	5.940015e+000	3.569814e+000	1.950668e+001	4.169488e+000	6.339484e+000	8.381365e+000	1.194470e+001	3.963535e+001	2.473156e+001	1.352228e+001	3.461437e+001	3.002402e+001	2.379868e+001	1.360503e+001	1.699123e+001	2.875020e+001	2.788927e+001	2.462014e+001	2.907957e+001
567	3.126431e+000	2.756812e+000	3.075997e+000	5.704086e+000	4.111204e+000	7.152557e+000	3.552662e+000	3.800287e+000	1.325714e+001	7.314926e+000	4.049861e+000	1.027449e+001	3.783901e+000	1.145336e+001	3.732935e+000	5.990128e+000	6.377049e+000	8.607624e+000	2.382435e+000	3.421757e+001
568	7.519703e+000	1.876754e+001	2.000352e+001	2.023412e+001	3.350973e+001	2.203951e+001	1.430790e+001	9.693891e+000	2.685106e+001	2.737902e+001	3.024572e+001	2.920560e+001	4.219369e+001	4.074350e+001	2.580909e+001	1.731077e+001	3.680445e+001	3.370878e+001	2.958759e+001	3.750662e+001
569	3.129282e+000	2.777812e+000	3.103133e+000	3.112827e+000	3.477640e+000	2.593422e+000	2.529097e+000	2.780266e+000	3.187094e+000	2.750924e+000	2.683935e+000	2.813047e+000	3.167483e+000	2.394717e+000	2.732107e+000	2.635199e+000	2.951195e+000	2.764560e+000	2.400872e+000	6.990997e+000
570	3.137093e+000	2.787489e+000	3.116221e+000	3.122940e+000	4.655763e+000	2.599675e+000	2.536720e+000	2.787829e+000	3.193690e+000	2.754251e+000	2.691222e+000	2.820008e+000	3.172284e+000	2.401915e+000	2.738969e+000	2.641300e+000	2.962218e+000	2.773112e+000	2.409850e+000	7.025240e+000
571	3.144293e+000	2.796712e+000	7.501968e+000	3.132412e+000	3.509661e+000	2.605381e+000	5.770681e+000	2.794775e+000	3.290254e+000	2.757098e+000	2.698009e+000	2.826529e+000	3.176556e+000	6.560531e+000	2.745387e+000	2.647130e+000	2.972641e+000	2.796040e+000	2.418387e+000	7.059447e+000
572	6.628567e+001	1.368607e+002	1.332557e+002	7.316920e+001	6.392248e+001	1.101697e+002	1.075374e+002	9.140027e+001	1.141209e+002	3.415554e+002	2.577016e+002	1.674706e+002	1.510512e+002	2.284886e+002	1.943543e+002	1.414711e+002	1.113073e+002	2.309767e+002	2.367719e+002	1.631984e+002
573	1.008076e+002	1.526128e+002	1.364036e+002	1.778324e+002	1.520382e+002	1.854471e+002	1.365195e+002	1.814228e+002	3.085639e+002	2.523959e+002	1.748981e+002	2.843067e+002	2.489611e+002	2.413439e+002	1.357487e+002	1.954992e+002	1.779805e+002	1.788246e+002	1.636586e+002	2.013154e+002
574	2.796908e+002	3.439611e+002	3.152121e+002	4.702344e+002	3.384955e+002	4.293198e+002	3.439567e+002	5.422515e+002	3.259121e+002	3.286597e+002	2.006839e+002	3.768666e+002	3.937855e+002	3.751817e+002	2.184379e+002	3.379690e+002	3.412881e+002	3.479457e+002	3.208926e+002	4.121863e+002
575	5.536679e+000	1.784629e+001	2.063276e+001	4.336990e+001	1.518654e+001	2.678561e+001	1.506044e+001	3.841638e+001	7.490244e+001	9.242123e+001	2.588763e+001	6.869633e+001	1.220726e+002	1.010245e+002	3.991013e+001	6.570571e+001	5.911103e+001	7.699970e+001	5.345767e+001	5.860459e+001
576	3.063397e+001	3.792912e+001	4.525374e+001	7.622079e+001	5.610787e+001	5.468187e+001	3.826439e+001	6.275209e+001	1.296945e+002	1.084899e+002	6.153489e+001	1.565143e+002	1.372538e+002	1.246087e+002	6.847008e+001	1.644486e+002	1.046430e+002	1.101490e+002	1.128407e+002	1.507923e+002
577	1.348047e+001	1.581762e+001	1.526280e+001	1.120314e+001	1.955216e+001	2.161584e+001	1.472435e+001	2.486956e+001	6.639449e+001	3.724597e+001	2.437548e+001	5.991950e+001	4.819007e+001	4.550174e+001	3.654065e+001	4.837814e+001	5.104085e+001	4.172528e+001	4.789695e+001	4.158260e+001
578	3.159931e+001	8.095418e+001	6.227251e+001	9.269204e+001	5.306840e+001	1.015234e+002	5.986440e+001	1.046010e+002	1.023282e+002	1.578993e+002	6.684219e+001	1.471567e+002	1.115431e+002	1.464409e+002	7.801025e+001	1.089023e+002	8.734157e+001	1.450958e+002	9.452698e+001	1.137275e+002
579	1.607670e+001	3.832592e+001	4.212965e+001	3.606112e+001	3.647460e+001	4.203183e+001	5.028365e+001	4.832247e+001	6.561379e+001	1.582357e+002	1.030613e+002	9.253947e+001	5.852662e+001	9.511559e+001	7.137095e+001	6.661779e+001	5.419124e+001	8.145035e+001	7.849006e+001	5.307359e+001
580	2.190112e+001	1.595423e+001	2.091576e+001	1.204357e+001	1.476103e+001	1.059901e+001	1.421314e+001	1.384724e+001	1.174978e+001	6.640214e+000	9.916760e+000	1.287648e+001	6.870318e+000	1.310374e+001	7.692038e+000	7.649689e+000	1.718240e+001	1.259157e+001	1.370835e+001	6.692055e+001
581	9.579981e+000	1.523915e+001	2.354656e+001	3.026773e+001	2.646848e+001	2.123512e+001	1.126509e+001	2.792908e+001	1.167080e+002	1.008981e+002	3.936178e+001	1.177288e+002	2.999608e+001	4.004186e+001	1.980209e+001	2.480935e+001	4.369154e+001	4.430991e+001	4.412081e+001	5.787162e+001
582	3.153907e+000	2.845538e+000	3.227322e+000	3.166736e+000	3.617898e+000	2.613593e+000	2.568256e+000	2.821756e+000	3.228029e+000	6.100038e+000	2.726871e+000	2.849567e+000	3.167434e+000	2.456411e+000	2.772606e+000	2.680070e+000	3.058268e+000	2.856527e+000	2.481129e+000	7.329480e+000
583	3.145925e+000	2.842968e+000	3.230416e+000	3.160840e+000	3.618977e+000	2.803168e+000	2.563529e+000	2.817932e+000	3.225514e+000	3.591964e+000	2.724135e+000	2.845518e+000	3.160257e+000	4.021904e+000	2.770163e+000	2.679501e+000	3.061330e+000	2.860869e+000	2.482443e+000	7.337873e+000
584	2.313760e+002	9.783934e+002	5.581535e+002	2.772497e+002	3.040245e+002	9.169636e+002	8.354970e+002	3.801495e+002	4.807823e+002	2.908797e+003	2.099786e+003	5.413830e+002	5.323671e+002	1.435210e+003	1.286346e+003	5.556435e+002	5.918349e+002	2.265810e+003	1.640103e+003	6.636013e+002
585	1.332794e+003	1.935816e+003	1.910025e+003	2.043162e+003	1.864249e+003	2.372329e+003	2.322358e+003	2.364909e+003	1.138580e+003	1.890537e+003	1.667269e+003	1.552352e+003	1.724726e+003	2.320840e+003	1.605628e+003	1.920502e+003	2.029798e+003	2.825530e+003	2.440423e+003	2.444242e+003
586	3.110193e+000	2.826029e+000	3.231535e+000	3.131085e+000	3.609886e+000	2.582809e+000	2.539864e+000	2.798019e+000	3.211090e+000	4.710283e+000	2.709377e+000	2.824997e+000	3.736341e+000	3.632187e+000	2.756684e+000	2.673318e+000	3.064844e+000	2.869833e+000	2.480226e+000	7.339272e+000
587	3.076322e+002	9.553047e+002	7.017912e+002	5.258332e+002	5.521397e+002	8.112089e+002	7.659489e+002	6.082415e+002	1.049940e+003	3.158801e+003	2.197023e+003	1.117544e+003	1.540582e+003	2.024045e+003	1.653921e+003	1.236156e+003	1.011353e+003	2.407594e+003	1.820984e+003	1.243106e+003
588	2.029061e+003	3.995198e+003	3.513352e+003	3.652224e+003	3.534880e+003	5.128322e+003	4.608249e+003	4.093774e+003	6.531534e+003	8.671018e+003	7.447151e+003	7.851262e+003	6.412498e+003	8.156702e+003	7.195649e+003	7.705924e+003	7.070060e+003	9.577527e+003	9.840397e+003	8.949107e+003
589	3.054820e+000	2.793278e+000	3.218436e+000	3.081011e+000	3.579828e+000	2.543753e+000	2.500488e+000	2.764192e+000	3.185350e+000	2.672682e+000	2.683729e+000	2.790745e+000	3.089415e+000	2.435995e+000	2.733362e+000	2.659709e+000	3.057332e+000	2.872389e+000	2.467403e+000	7.299914e+000
590	3.031619e+000	2.778253e+000	3.210597e+000	3.059617e+000	3.564745e+000	2.527226e+000	2.483660e+000	2.749425e+000	3.173971e+000	2.657827e+000	2.672538e+000	2.776055e+000	3.072678e+000	2.428487e+000	2.723314e+000	2.653570e+000	3.052072e+000	2.871590e+000	2.460088e+000	7.276060e+000
591	3.006164e+000	2.761791e+000	4.721683e+000	3.035045e+000	3.546548e+000	2.509238e+000	2.464729e+000	2.733139e+000	3.161231e+000	2.640777e+000	2.659930e+000	2.759136e+000	3.054082e+000	2.419524e+000	2.711819e+000	2.646332e+000	3.045431e+000	2.869831e+000	2.452106e+000	7.247438e+000
592	2.977487e+000	2.742922e+000	3.188965e+000	6.015819e+000	3.525850e+000	2.489621e+000	2.443733e+000	2.714871e+000	3.146554e+000	2.623599e+000	2.646108e+000	2.740812e+000	3.034085e+000	2.409216e+000	2.698835e+000	2.638139e+000	3.037042e+000	2.867013e+000	2.442265e+000	7.212592e+000
593	2.946907e+000	2.721901e+000	3.175011e+000	2.978538e+000	3.501848e+000	5.616045e+000	2.421099e+000	2.694600e+000	3.130798e+000	2.604400e+000	2.630629e+000	2.720415e+000	3.012531e+000	2.397464e+000	4.314459e+000	2.629123e+000	3.026995e+000	2.863334e+000	2.430913e+000	7.171151e+000
594	2.913253e+000	2.697866e+000	3.158965e+000	2.946032e+000	3.474886e+000	2.443701e+000	2.395714e+000	2.672838e+000	3.113095e+000	2.583760e+000	2.613808e+000	2.698036e+000	2.989096e+000	2.384152e+000	2.670090e+000	2.618812e+000	3.015866e+000	2.858398e+000	2.417979e+000	7.125145e+000
595	4.001295e+000	2.673116e+000	3.140927e+000	2.911064e+000	3.445149e+000	2.418933e+000	2.368426e+000	2.648393e+000	3.093698e+000	2.561905e+000	2.595515e+000	2.675638e+000	2.964392e+000	2.369500e+000	2.653682e+000	2.607733e+000	3.002195e+000	2.853048e+000	2.403343e+000	7.070928e+000
596	2.739936e+000	2.384351e+000	4.906818e+000	2.193264e+001	3.001864e+000	2.241428e+000	3.483305e+000	3.199711e+000	2.859419e+000	2.462467e+000	2.377255e+000	2.471190e+000	2.794895e+000	2.095314e+000	2.415057e+000	2.291148e+000	2.724933e+000	2.497218e+000	2.054002e+000	6.125294e+000
597	2.748102e+000	2.386299e+000	2.734947e+000	2.746292e+000	3.001600e+000	2.243777e+000	2.184993e+000	2.470375e+000	2.863715e+000	2.466228e+000	2.372168e+000	2.477433e+000	2.796054e+000	2.100552e+000	2.410352e+000	2.292016e+000	2.717023e+000	2.499365e+000	2.058235e+000	6.122777e+000
598	2.755348e+000	2.388082e+000	2.732952e+000	2.749823e+000	3.001229e+000	4.334760e+000	2.189603e+000	2.471069e+000	2.867090e+000	2.469950e+000	2.367564e+000	2.483419e+000	2.797531e+000	2.105463e+000	2.406073e+000	2.293143e+000	2.710247e+000	2.501302e+000	2.062024e+000	6.119625e+000
599	4.765720e+000	2.389680e+000	2.730989e+000	2.752759e+000	3.000674e+000	2.248122e+000	2.193921e+000	2.471669e+000	2.870667e+000	2.473460e+000	2.363521e+000	2.488733e+000	2.799022e+000	2.109986e+000	2.402383e+000	4.682583e+001	2.703408e+000	2.503105e+000	2.065627e+000	6.115854e+000
600	2.768065e+000	2.391233e+000	2.729039e+000	2.755255e+000	2.999934e+000	2.250323e+000	2.197738e+000	2.472190e+000	2.873971e+000	2.476923e+000	2.359927e+000	2.493750e+000	2.800676e+000	2.114132e+000	2.399239e+000	2.296075e+000	2.696824e+000	2.504740e+000	2.069010e+000	6.111648e+000
601	2.773515e+000	2.392669e+000	2.727138e+000	2.757352e+000	2.999053e+000	2.252489e+000	2.201260e+000	2.472670e+000	2.877162e+000	2.480296e+000	2.356836e+000	2.498405e+000	2.802763e+000	2.118086e+000	2.396616e+000	2.297900e+000	2.690748e+000	2.506257e+000	2.072160e+000	6.107177e+000
602	2.778444e+000	2.394097e+000	2.725370e+000	2.758970e+000	2.998108e+000	2.254624e+000	2.204537e+000	2.473155e+000	2.880221e+000	2.483593e+000	2.354248e+000	2.502657e+000	2.804819e+000	2.121676e+000	2.394538e+000	2.299951e+000	2.684662e+000	2.507722e+000	2.075251e+000	6.102407e+000
603	3.329929e+001	5.150644e+001	5.191427e+001	8.063491e+001	4.842315e+001	4.100425e+001	3.400615e+001	5.710274e+001	7.835830e+001	8.913077e+001	5.014310e+001	1.141292e+002	8.343106e+001	7.753630e+001	5.230729e+001	8.784722e+001	1.340568e+002	1.743075e+002	1.455342e+002	1.948873e+002
604	1.111706e+001	1.982267e+001	1.744570e+001	1.726542e+001	2.674246e+001	3.777087e+001	2.209484e+001	5.203103e+001	2.723882e+001	4.857804e+001	2.029993e+001	3.092429e+001	8.757134e+001	1.623213e+002	1.088890e+002	9.423647e+001	4.206125e+001	4.122802e+001	1.968445e+001	2.153950e+001
605	2.790513e+000	3.046684e+000	3.178369e+000	8.767912e+000	1.107038e+001	8.933828e+000	1.132567e+001	8.277594e+000	1.108186e+001	3.130067e+001	1.504587e+001	1.409962e+001	8.995918e+000	1.574640e+001	6.559743e+000	5.069932e+000	1.000498e+001	1.356985e+001	6.280822e+000	6.088324e+000
606	2.793937e+000	2.399964e+000	2.719801e+000	2.763496e+000	2.994840e+000	2.263820e+000	2.215567e+000	2.475534e+000	2.891791e+000	2.496792e+000	2.348682e+000	2.517723e+000	2.815621e+000	2.134218e+000	2.391236e+000	2.310480e+000	2.665452e+000	2.512799e+000	2.086393e+000	6.084024e+000
607	2.278238e+001	2.672457e+001	4.038515e+001	3.923903e+001	3.797612e+001	3.641424e+001	3.980798e+001	2.908583e+001	5.212676e+001	5.153670e+001	4.863352e+001	5.308871e+001	3.864951e+001	5.746101e+001	3.616214e+001	3.056861e+001	5.161124e+001	5.462522e+001	4.532716e+001	3.161487e+001
608	5.672702e+003	1.162318e+004	1.080967e+004	7.052095e+003	8.786471e+003	1.337084e+004	1.286045e+004	9.327854e+003	1.398566e+004	2.102014e+004	2.531270e+004	1.666457e+004	1.142521e+004	1.702199e+004	1.622588e+004	1.298304e+004	1.369433e+004	2.147707e+004	2.125950e+004	1.733227e+004
609	9.684855e+001	1.161348e+002	1.217481e+002	2.500487e+002	4.327248e+002	5.553873e+002	2.681674e+002	6.666240e+002	4.853519e+002	4.742459e+002	1.204796e+002	4.585434e+002	8.413020e+002	8.530393e+002	3.923729e+002	7.486571e+002	7.819889e+002	6.019498e+002	4.103535e+002	6.994049e+002
610	3.583866e+001	4.050194e+001	3.703428e+001	7.055804e+001	3.758405e+001	6.177903e+001	3.424921e+001	6.537841e+001	6.639438e+001	7.213550e+001	3.085518e+001	7.223202e+001	6.061637e+001	6.790360e+001	3.768294e+001	8.132671e+001	3.848331e+001	4.395502e+001	4.933472e+001	4.518035e+001
611	2.808666e+000	2.409981e+000	2.718505e+000	2.768004e+000	2.995100e+000	2.278028e+000	2.227851e+000	2.481415e+000	2.906529e+000	2.514132e+000	3.952624e+000	2.533685e+000	2.834820e+000	2.147621e+000	2.398008e+000	2.328963e+000	2.650809e+000	2.519750e+000	2.100145e+000	6.069261e+000
612	2.467739e+002	3.616292e+002	3.514817e+002	4.015835e+002	3.536240e+002	4.374338e+002	3.979752e+002	4.008922e+002	6.765218e+002	9.013837e+002	7.065960e+002	6.908428e+002	7.039688e+002	7.670000e+002	5.539979e+002	6.334258e+002	5.444613e+002	9.017480e+002	7.162342e+002	7.240830e+002
613	2.814237e+000	2.468199e+000	2.720305e+000	2.770562e+000	2.997462e+000	2.284904e+000	2.233107e+000	2.485097e+000	2.913101e+000	2.521670e+000	2.356910e+000	3.434082e+000	2.844343e+000	2.152915e+000	2.403915e+000	2.337959e+000	2.648186e+000	2.523281e+000	2.106173e+000	6.068085e+000
614	2.817177e+000	2.418587e+000	2.721755e+000	2.772194e+000	2.999288e+000	2.288755e+000	2.235967e+000	2.487374e+000	2.916509e+000	2.525613e+000	2.359825e+000	2.543310e+000	2.849582e+000	2.155677e+000	2.407506e+000	2.342902e+000	2.647606e+000	2.525145e+000	2.109383e+000	6.068802e+000
615	4.365096e+001	3.709130e+001	4.921782e+001	3.907304e+001	4.461159e+001	3.080811e+001	3.489648e+001	2.741051e+001	7.588820e+001	4.675564e+001	6.621465e+001	7.438955e+001	3.905745e+001	3.786214e+001	4.799652e+001	4.016409e+001	6.512480e+001	4.167917e+001	4.781176e+001	3.353727e+001
616	3.299462e+000	3.309942e+000	6.408455e+000	5.487605e+000	5.555160e+000	2.481034e+000	6.693616e+000	3.309859e+000	2.417532e+001	9.322248e+000	9.196859e+000	1.157825e+001	6.035474e+000	5.547682e+000	5.745029e+000	4.283716e+000	5.849133e+000	2.769389e+000	4.314102e+000	6.073132e+000
617	3.546992e+001	5.441250e+001	5.295061e+001	7.613374e+001	3.249036e+001	4.796183e+001	3.727421e+001	5.840291e+001	8.748961e+001	1.057128e+002	4.375910e+001	9.960011e+001	6.702037e+001	8.877017e+001	4.746909e+001	7.079716e+001	8.396725e+001	7.514751e+001	5.969150e+001	8.816442e+001
618	8.401754e+000	1.686380e+001	1.614692e+001	9.364206e+000	2.139592e+001	2.806128e+001	1.665905e+001	2.695284e+001	5.064032e+001	1.259019e+002	7.852376e+001	4.070969e+001	4.996417e+001	4.819959e+001	4.134429e+001	3.864608e+001	2.602953e+001	9.021101e+001	4.120274e+001	2.349474e+001
619	2.378719e+004	2.704432e+004	2.864447e+004	1.580286e+004	2.131752e+004	2.865388e+004	3.296900e+004	2.160423e+004	4.732624e+004	6.987824e+004	1.035632e+005	5.452591e+004	3.504153e+004	5.579017e+004	6.774921e+004	4.572784e+004	3.823030e+004	6.648573e+004	6.811687e+004	4.834227e+004
620	2.838113e+000	2.443995e+000	2.739254e+000	2.787787e+000	3.020368e+000	2.316688e+000	2.256862e+000	2.506793e+000	2.940791e+000	2.552083e+000	3.096640e+000	2.565809e+000	2.886384e+000	2.174329e+000	2.437320e+000	2.376605e+000	2.654190e+000	2.540256e+000	2.132161e+000	6.094564e+000
621	2.842320e+000	2.449171e+000	2.743805e+000	3.595414e+000	3.025811e+000	2.322238e+000	2.261204e+000	2.511052e+000	2.945534e+000	2.557069e+000	2.392125e+000	2.570270e+000	2.893460e+000	2.177981e+000	2.443698e+000	2.717569e+000	2.656953e+000	2.543426e+000	2.136613e+000	6.103084e+000
622	7.913261e+001	1.479067e+002	1.068456e+002	1.396744e+002	1.162603e+002	1.713542e+002	1.471258e+002	1.739199e+002	2.025034e+002	2.852499e+002	2.177625e+002	2.292805e+002	2.010863e+002	2.470592e+002	1.827749e+002	1.945027e+002	2.097553e+002	3.073058e+002	2.441421e+002	2.173504e+002
623	2.351264e+001	3.473276e+001	4.434254e+001	4.008210e+001	3.142833e+001	4.314921e+001	3.335804e+001	3.925307e+001	4.831862e+001	5.983655e+001	3.652006e+001	5.772432e+001	5.894218e+001	6.790203e+001	4.804720e+001	6.834093e+001	7.982702e+001	9.170777e+001	8.323413e+001	7.929725e+001
624	2.476214e+003	6.923079e+003	5.177833e+003	2.382298e+003	2.429681e+003	6.488508e+003	6.981628e+003	4.141807e+003	5.819390e+003	1.232689e+004	1.903126e+004	6.953433e+003	5.666000e+003	8.927664e+003	8.117446e+003	5.085154e+003	5.495584e+003	1.368590e+004	1.224479e+004	7.147922e+003
625	4.013608e+001	7.003899e+001	6.314776e+001	6.748299e+001	4.657169e+001	8.744623e+001	8.427411e+001	7.998538e+001	9.478459e+001	1.902668e+002	1.162800e+002	9.722386e+001	9.494328e+001	1.016442e+002	6.403203e+001	8.670539e+001	6.334794e+001	1.442654e+002	1.267960e+002	1.134240e+002
626	2.868534e+000	2.481280e+000	2.773176e+000	2.817426e+000	3.061442e+000	2.353980e+000	2.286900e+000	2.537513e+000	2.982297e+000	6.391313e+000	2.618980e+000	6.892617e+000	2.932324e+000	1.076941e+001	2.549241e+000	2.417534e+000	2.677714e+000	2.562766e+000	2.162745e+000	1.668405e+001
627	6.853337e+001	1.476575e+002	1.476674e+002	1.698856e+002	1.113561e+002	1.909127e+002	1.381686e+002	1.703783e+002	3.516492e+002	7.418225e+002	4.921814e+002	4.936857e+002	5.580700e+002	6.991559e+002	4.427571e+002	6.287947e+002	2.891754e+002	4.263833e+002	5.215386e+002	3.779534e+002
628	4.021458e+000	1.087568e+001	7.907092e+000	9.680182e+000	6.633937e+000	9.907665e+000	1.081353e+001	1.408984e+001	4.052291e+001	4.577786e+001	2.488417e+001	4.404402e+001	3.763922e+001	3.522149e+001	2.079570e+001	2.508257e+001	2.579916e+001	2.903970e+001	2.496407e+001	7.639387e+001
629	2.075131e+002	3.222467e+002	2.700086e+002	3.540246e+002	3.138646e+002	4.011050e+002	3.256287e+002	4.483947e+002	5.709375e+002	8.611117e+002	4.362374e+002	5.333929e+002	8.115592e+002	8.468444e+002	4.497291e+002	5.320686e+002	4.863033e+002	7.939601e+002	5.377833e+002	6.396314e+002
630	7.434388e+001	1.513154e+002	1.413949e+002	1.852033e+002	1.203485e+002	1.450898e+002	1.157050e+002	1.547167e+002	3.571232e+002	4.216775e+002	2.016872e+002	3.805547e+002	3.809861e+002	3.682727e+002	1.688994e+002	2.575432e+002	2.288004e+002	2.973866e+002	2.414938e+002	3.552124e+002
631	4.395904e+001	6.346374e+001	8.146592e+001	7.030786e+001	7.940726e+001	6.332064e+001	6.400397e+001	6.662390e+001	6.142708e+001	9.436135e+001	7.327496e+001	7.521166e+001	9.152047e+001	9.056579e+001	5.792851e+001	6.596162e+001	5.435143e+001	6.994294e+001	6.051127e+001	7.316889e+001
632	2.911497e+000	2.532021e+000	2.823542e+000	2.863079e+000	3.685105e+000	2.400246e+000	2.327773e+000	2.579614e+000	3.012406e+000	2.620858e+000	2.476969e+000	2.634220e+000	2.985302e+000	4.376832e+000	2.531922e+000	2.464019e+000	2.717503e+000	2.593539e+000	2.202682e+000	6.277494e+000
633	1.430189e+002	1.739832e+002	1.700048e+002	2.178834e+002	1.553498e+002	2.043070e+002	1.921687e+002	2.589968e+002	2.434483e+002	2.923575e+002	1.757492e+002	2.893010e+002	2.242971e+002	3.031131e+002	2.164611e+002	2.413460e+002	2.764800e+002	3.066174e+002	2.746485e+002	3.232473e+002
634	8.399629e+001	1.027334e+002	9.932159e+001	1.434250e+002	1.250282e+002	1.121284e+002	1.002503e+002	1.228086e+002	9.293492e+001	6.850235e+001	5.839036e+001	8.088608e+001	1.002088e+002	1.112656e+002	6.661763e+001	1.024053e+002	9.795904e+001	9.360514e+001	8.804072e+001	1.006705e+002
635	1.385667e+002	2.842570e+002	2.615104e+002	2.769581e+002	2.163372e+002	3.169835e+002	2.673682e+002	2.889977e+002	4.481801e+002	8.648123e+002	5.643917e+002	5.530152e+002	5.828858e+002	7.121954e+002	4.176474e+002	5.073178e+002	3.742339e+002	5.793870e+002	5.324154e+002	4.875096e+002
636	2.946597e+000	2.572456e+000	2.865409e+000	2.902075e+000	3.176702e+000	2.435209e+000	2.360695e+000	2.613229e+000	8.045502e+000	8.275616e+000	3.674308e+000	4.998519e+000	3.022939e+000	6.263447e+000	5.917249e+000	2.643036e+000	2.752220e+000	2.618689e+000	2.234245e+000	6.380121e+000
637	2.956248e+000	2.583290e+000	2.876870e+000	2.912769e+000	3.190986e+000	2.444234e+000	2.369676e+000	2.622178e+000	3.050973e+000	2.654151e+000	2.525092e+000	2.672870e+000	3.032485e+000	1.189596e+001	2.580110e+000	2.505453e+000	2.761765e+000	2.625553e+000	2.242734e+000	8.116530e+000
638	5.090867e+002	7.121860e+002	6.352807e+002	1.016673e+003	7.053071e+002	9.064276e+002	5.663530e+002	9.574616e+002	1.174989e+003	1.266322e+003	6.501619e+002	1.328411e+003	1.684592e+003	1.342260e+003	7.261474e+002	1.450596e+003	9.034916e+002	1.199292e+003	1.018981e+003	1.164336e+003
639	1.305950e+003	2.196892e+003	1.791119e+003	2.405402e+003	1.735014e+003	3.235006e+003	2.498733e+003	3.230144e+003	3.307937e+003	6.581384e+003	3.496902e+003	3.305096e+003	4.921284e+003	5.506253e+003	2.956405e+003	4.051142e+003	2.970722e+003	4.135193e+003	3.668861e+003	3.598358e+003
640	3.820352e+003	5.094357e+003	5.016664e+003	6.546502e+003	5.861237e+003	6.411083e+003	5.955745e+003	6.789902e+003	9.960474e+003	9.347781e+003	8.119509e+003	1.129575e+004	9.933607e+003	9.283107e+003	7.086753e+003	9.542850e+003	9.217725e+003	1.083379e+004	1.048313e+004	1.216619e+004
641	4.113873e+001	7.475678e+001	6.707023e+001	8.898921e+001	5.062085e+001	1.110042e+002	7.333973e+001	1.144764e+002	2.126848e+002	2.447309e+002	1.194115e+002	2.035834e+002	2.291761e+002	2.045179e+002	8.526460e+001	1.391666e+002	1.267034e+002	1.564784e+002	1.385280e+002	2.622119e+002
642	6.251296e+000	4.336735e+000	7.188388e+000	5.283745e+000	7.449011e+000	3.615754e+000	5.218976e+000	2.669235e+000	1.289225e+001	1.185743e+001	1.017509e+001	1.385136e+001	4.273531e+000	1.028259e+001	7.828373e+000	8.271802e+000	1.034017e+001	3.097515e+000	8.347501e+000	6.566887e+000
643	3.017759e+000	2.651725e+000	2.952699e+000	3.561737e+000	3.285807e+000	2.500389e+000	2.426501e+000	2.679044e+000	3.101226e+000	2.694383e+000	2.585749e+000	2.724743e+000	3.088729e+000	5.503314e+000	2.639530e+000	2.555785e+000	2.824791e+000	2.670980e+000	2.297249e+000	6.601754e+000
644	1.314195e+003	2.637806e+003	2.147671e+003	1.604275e+003	1.932147e+003	3.327586e+003	3.714024e+003	2.375159e+003	1.946612e+003	6.009551e+003	4.529283e+003	2.828166e+003	2.404765e+003	4.629193e+003	4.028875e+003	2.649378e+003	2.100300e+003	4.384316e+003	3.577893e+003	2.694575e+003
645	1.598546e+004	2.680698e+004	2.316882e+004	2.197882e+004	2.240651e+004	3.257659e+004	2.804590e+004	2.888841e+004	5.430360e+004	7.480403e+004	7.322782e+004	5.476855e+004	5.093935e+004	5.536687e+004	4.501194e+004	4.699245e+004	4.157731e+004	6.206627e+004	5.856598e+004	5.226182e+004
646	6.239401e+001	8.031348e+001	8.222216e+001	1.503769e+002	7.613929e+001	1.256484e+002	9.822846e+001	1.257862e+002	2.396871e+002	3.055626e+002	1.145991e+002	1.827120e+002	2.375014e+002	2.321400e+002	1.172556e+002	1.897119e+002	2.305168e+002	2.304760e+002	1.794498e+002	2.239223e+002
647	2.765241e+003	4.435294e+003	4.165107e+003	2.663698e+003	2.833345e+003	5.164812e+003	5.454787e+003	3.249081e+003	2.359293e+003	6.564623e+003	6.721746e+003	3.790022e+003	2.233661e+003	3.407128e+003	3.539263e+003	2.259604e+003	2.445064e+003	3.713516e+003	4.152971e+003	2.545557e+003
648	3.778418e+001	6.056153e+001	5.576206e+001	8.356340e+001	9.863703e+001	7.071787e+001	4.769207e+001	7.804718e+001	1.609481e+002	1.689833e+002	6.817430e+001	1.954438e+002	1.182169e+002	1.239696e+002	6.443662e+001	1.367348e+002	9.498467e+001	1.174069e+002	1.156386e+002	1.343174e+002
649	3.080970e+000	2.722647e+000	3.035439e+000	3.056651e+000	3.390000e+000	2.554195e+000	1.503159e+001	2.736374e+000	3.151672e+000	2.730468e+000	2.643988e+000	2.777718e+000	3.138827e+000	2.358657e+000	2.695792e+000	2.603510e+000	2.893444e+000	2.721199e+000	2.355122e+000	1.536155e+001
650	3.090909e+000	2.734091e+000	3.049212e+000	3.068543e+000	3.407347e+000	2.562319e+000	3.338961e+000	2.745654e+000	1.131562e+001	6.859353e+000	5.592623e+000	5.225533e+000	3.145976e+000	1.014910e+001	4.304385e+000	2.610886e+000	2.905742e+000	2.729864e+000	2.364941e+000	6.853675e+000
651	9.290194e+001	1.590189e+002	1.417457e+002	1.474346e+002	1.502386e+002	2.045557e+002	2.056674e+002	2.043515e+002	2.789505e+002	3.439857e+002	3.106649e+002	2.920470e+002	3.003741e+002	3.342460e+002	2.719795e+002	3.108036e+002	2.857112e+002	4.427308e+002	3.846328e+002	3.651391e+002
652	6.193953e+001	8.118653e+001	8.311607e+001	1.021735e+002	8.191270e+001	9.656215e+001	9.000253e+001	1.001024e+002	6.933595e+001	1.292629e+002	8.348727e+001	1.006386e+002	8.548991e+001	9.806298e+001	7.055491e+001	7.639211e+001	6.475847e+001	9.454195e+001	8.739155e+001	8.427891e+001
653	3.118567e+000	2.766894e+000	3.090090e+000	3.102494e+000	3.458286e+000	2.584787e+000	2.520344e+000	2.771128e+000	3.182117e+000	2.748894e+000	2.677878e+000	4.602749e+000	3.164772e+000	2.390072e+000	2.727819e+000	2.631542e+000	2.939781e+000	2.755733e+000	2.393102e+000	6.963952e+000
654	2.104216e+002	4.477019e+002	4.133627e+002	4.037799e+002	3.257000e+002	5.790608e+002	5.215517e+002	5.813181e+002	9.230751e+002	1.653721e+003	1.305838e+003	8.584180e+002	1.124927e+003	1.224824e+003	8.520952e+002	7.982697e+002	6.785600e+002	1.291514e+003	9.409023e+002	7.933230e+002
655	2.891924e+001	2.487614e+001	3.238295e+001	2.236016e+001	2.765851e+001	2.473701e+001	2.323803e+001	2.595478e+001	5.341107e+001	7.102840e+001	7.293263e+001	5.442057e+001	3.307524e+001	5.366314e+001	3.347837e+001	3.166186e+001	4.213801e+001	4.230810e+001	4.853795e+001	3.059921e+001
656	5.290522e+002	1.124743e+003	9.305213e+002	8.315946e+002	7.627943e+002	1.308674e+003	1.206411e+003	9.446305e+002	1.589505e+003	2.837414e+003	2.327538e+003	1.760682e+003	1.300446e+003	1.829616e+003	1.383393e+003	1.158450e+003	1.097586e+003	2.093308e+003	1.819593e+003	1.441621e+003
657	5.533406e+000	1.797958e+001	1.928821e+001	1.583765e+001	1.296868e+001	1.839085e+001	1.283898e+001	1.686175e+001	3.544266e+001	7.327660e+001	3.530875e+001	3.237679e+001	2.742152e+001	3.161197e+001	2.167531e+001	3.014397e+001	1.461593e+001	2.259419e+001	1.910041e+001	1.809013e+001
658	1.666437e+002	2.725737e+002	2.649172e+002	2.245187e+002	2.534104e+002	3.301486e+002	3.691457e+002	2.967477e+002	4.268688e+002	5.489638e+002	5.017044e+002	3.915725e+002	5.329614e+002	6.510037e+002	5.695678e+002	5.638922e+002	4.953730e+002	7.642761e+002	6.998410e+002	5.657006e+002
659	3.156928e+000	2.819049e+000	3.163826e+000	3.154377e+000	3.547772e+000	2.615015e+000	2.559743e+000	1.264793e+001	7.563120e+000	3.859021e+000	2.715097e+000	2.845510e+000	3.186163e+000	2.430538e+000	2.762884e+000	2.664013e+000	3.000354e+000	2.804412e+000	2.442539e+000	7.163676e+000
660	3.160141e+000	2.825332e+000	4.961858e+000	3.159690e+000	3.559744e+000	2.617277e+000	2.563809e+000	2.813796e+000	3.221178e+000	2.763243e+000	2.719116e+000	2.849226e+000	3.187068e+000	3.018954e+000	2.766626e+000	2.860893e+000	3.010315e+000	2.811694e+000	2.449440e+000	7.192573e+000
661	3.162198e+000	6.693282e+000	3.183999e+000	3.164086e+000	3.570723e+000	2.619073e+000	3.153019e+000	2.817030e+000	3.224425e+000	5.844534e+000	2.722438e+000	2.852197e+000	3.187090e+000	2.440767e+000	2.769717e+000	6.628345e+000	3.018270e+000	2.818914e+000	2.455676e+000	7.219305e+000
662	3.163056e+000	2.835009e+000	3.192951e+000	3.167229e+000	3.580603e+000	2.619936e+000	2.569219e+000	2.819455e+000	3.227021e+000	8.498467e+000	2.724981e+000	2.854284e+000	3.186180e+000	4.233300e+000	2.772080e+000	2.674369e+000	3.026305e+000	2.825647e+000	2.461289e+000	7.243163e+000
663	2.900198e+001	4.420912e+001	5.581248e+001	6.585519e+001	5.577197e+001	7.842515e+001	5.827813e+001	8.185970e+001	2.405595e+002	2.154922e+002	1.260390e+002	2.043293e+002	3.592241e+002	3.323477e+002	2.181365e+002	3.693314e+002	2.609236e+002	2.375697e+002	2.454021e+002	2.633239e+002
664	9.316993e+001	1.174779e+002	1.510990e+002	1.425697e+002	1.363388e+002	1.351296e+002	1.767047e+002	1.536754e+002	1.076469e+002	1.439981e+002	1.146407e+002	1.424121e+002	1.167612e+002	1.375425e+002	1.425356e+002	1.165300e+002	1.336461e+002	1.508085e+002	1.523410e+002	1.480799e+002
665	2.058115e+002	3.596425e+002	3.421392e+002	3.709691e+002	2.992743e+002	4.368004e+002	3.526100e+002	3.691297e+002	8.666520e+002	1.278830e+003	8.575303e+002	1.025359e+003	1.244852e+003	1.289163e+003	8.876159e+002	1.117084e+003	7.892434e+002	9.285065e+002	9.420474e+002	1.003313e+003
666	3.151917e+000	2.840867e+000	3.219316e+000	3.165127e+000	3.605609e+000	2.612082e+000	2.566378e+000	2.818718e+000	3.229053e+000	2.747476e+000	2.726420e+000	2.852582e+000	3.172202e+000	2.455664e+000	2.773422e+000	2.680223e+000	3.050053e+000	2.848629e+000	2.476832e+000	7.315939e+000
667	3.069293e+001	4.989958e+001	6.488584e+001	4.165340e+001	8.328017e+001	9.128984e+001	1.116191e+002	8.867868e+001	1.081471e+002	1.690208e+002	2.217672e+002	9.872071e+001	8.420410e+001	1.068921e+002	9.441188e+001	8.604104e+001	7.492103e+001	1.098861e+002	1.328246e+002	8.801347e+001
668	8.086468e+002	1.136732e+003	1.032448e+003	1.338544e+003	1.214318e+003	1.285448e+003	1.168108e+003	1.472661e+003	1.623468e+003	1.528084e+003	1.002362e+003	1.792833e+003	1.324877e+003	1.376354e+003	9.980914e+002	1.417965e+003	1.451394e+003	1.524964e+003	1.436072e+003	1.680780e+003
669	1.912825e+003	3.735207e+003	3.182514e+003	2.813098e+003	4.430628e+003	5.874951e+003	5.385955e+003	4.047523e+003	8.217666e+003	1.204853e+004	6.384927e+003	6.736241e+003	5.878324e+003	8.527074e+003	6.227823e+003	6.999819e+003	6.284642e+003	1.155509e+004	7.269418e+003	7.576643e+003
670	1.223801e+003	1.976049e+003	1.793543e+003	1.951876e+003	1.989405e+003	2.444462e+003	2.187654e+003	2.219268e+003	1.656218e+003	2.263151e+003	2.031349e+003	2.117401e+003	1.556577e+003	1.979283e+003	1.584104e+003	1.709542e+003	1.741444e+003	2.263840e+003	2.080939e+003	2.039377e+003
671	3.098040e+000	2.816658e+000	5.367384e+000	3.121594e+000	3.596139e+000	2.573791e+000	2.531403e+000	2.789508e+000	3.208700e+000	4.803007e+000	2.705116e+000	2.822510e+000	5.668755e+000	2.449530e+000	2.753943e+000	2.672187e+000	3.058305e+000	2.865997e+000	2.475813e+000	7.327566e+000
672	9.573631e+001	1.388115e+002	1.558974e+002	1.153479e+002	1.292890e+002	1.705277e+002	1.643180e+002	1.312363e+002	1.613243e+002	3.096674e+002	2.263742e+002	1.800057e+002	1.399240e+002	1.990796e+002	1.333824e+002	1.395109e+002	1.085770e+002	1.303024e+002	1.403334e+002	1.027243e+002
673	3.191628e+003	3.835608e+003	3.847737e+003	4.915007e+003	4.913675e+003	5.179439e+003	4.222373e+003	5.963650e+003	4.088521e+003	3.582213e+003	2.575692e+003	4.421244e+003	6.136567e+003	4.761786e+003	3.088847e+003	5.209555e+003	4.318958e+003	4.239414e+003	4.103017e+003	5.156081e+003
674	3.040035e+000	2.781786e+000	3.209688e+000	3.068233e+000	3.562838e+000	2.532675e+000	2.490022e+000	2.753615e+000	3.181549e+000	2.668631e+000	2.677897e+000	2.786149e+000	3.084261e+000	2.432653e+000	2.729166e+000	2.657738e+000	3.049053e+000	2.867415e+000	2.461130e+000	7.281013e+000
675	3.015412e+000	2.766548e+000	3.200980e+000	3.045500e+000	3.546301e+000	2.515254e+000	2.472063e+000	2.738203e+000	3.169429e+000	2.653325e+000	2.666256e+000	2.770586e+000	3.066756e+000	2.424469e+000	2.718542e+000	2.651005e+000	3.042826e+000	2.866157e+000	2.453583e+000	7.253514e+000
676	2.988980e+000	2.748560e+000	3.190331e+000	3.020571e+000	3.527263e+000	2.496197e+000	2.452568e+000	2.720975e+000	3.156123e+000	2.636697e+000	2.653162e+000	2.753198e+000	3.047917e+000	2.415072e+000	2.706807e+000	2.643512e+000	3.035463e+000	2.863905e+000	2.444613e+000	7.223327e+000
677	2.959689e+000	2.728759e+000	3.177549e+000	2.991864e+000	3.504944e+000	2.476664e+000	2.430808e+000	2.702273e+000	3.141477e+000	2.618431e+000	2.638655e+000	2.733859e+000	3.027091e+000	2.403952e+000	2.693432e+000	2.634987e+000	3.026580e+000	2.860703e+000	2.434245e+000	7.185654e+000
678	2.927510e+000	2.707112e+000	3.162931e+000	2.961465e+000	3.480076e+000	3.488682e+000	2.406854e+000	3.730039e+000	3.124522e+000	2.598974e+000	2.622812e+000	2.712857e+000	3.005063e+000	2.391711e+000	2.679117e+000	2.625440e+000	3.015839e+000	2.856334e+000	2.421993e+000	7.141262e+000
679	2.893383e+000	2.683101e+000	3.146032e+000	2.927719e+000	3.719286e+000	2.430287e+000	2.381105e+000	2.658385e+000	3.106450e+000	2.577766e+000	2.605223e+000	2.689922e+000	2.981120e+000	2.377749e+000	2.663294e+000	2.615009e+000	3.003711e+000	2.850740e+000	2.408533e+000	7.092808e+000
680	2.855524e+000	2.656857e+000	3.126767e+000	2.891254e+000	3.420376e+000	2.404427e+000	2.352647e+000	2.633382e+000	3.086258e+000	2.555152e+000	2.586441e+000	2.664478e+000	2.955575e+000	2.362247e+000	2.646186e+000	2.603320e+000	2.989717e+000	2.844178e+000	2.393272e+000	7.037073e+000
681	2.734001e+000	2.382353e+000	5.845777e+000	5.268376e+000	2.999463e+000	2.239073e+000	2.303153e+000	2.468388e+000	2.859094e+000	2.463250e+000	2.382012e+000	2.470851e+000	2.798428e+000	2.093694e+000	2.419766e+000	2.292918e+000	2.725649e+000	2.492722e+000	2.051603e+000	6.126691e+000
682	2.742323e+000	2.587245e+000	2.733870e+000	2.743353e+000	2.999423e+000	2.241418e+000	2.182063e+000	2.469182e+000	2.863043e+000	2.466979e+000	2.376497e+000	2.477428e+000	2.799348e+000	2.099225e+000	2.414620e+000	2.293626e+000	2.717892e+000	2.494937e+000	2.055803e+000	6.124537e+000
683	2.749933e+000	2.386146e+000	2.731830e+000	2.747030e+000	2.999054e+000	4.166143e+000	2.186920e+000	2.469810e+000	2.866806e+000	2.470568e+000	2.371541e+000	2.483343e+000	2.800374e+000	2.104272e+000	2.410016e+000	2.294580e+000	2.710526e+000	2.497002e+000	2.059861e+000	6.121624e+000
684	2.756777e+000	2.387775e+000	2.729800e+000	2.750075e+000	2.998428e+000	2.245729e+000	2.191171e+000	2.470315e+000	2.870270e+000	2.474033e+000	2.645814e+000	2.488900e+000	2.801599e+000	2.108842e+000	2.406139e+000	2.648179e+001	2.703468e+000	2.498839e+000	2.063432e+000	6.117999e+000
685	2.762893e+000	2.389252e+000	2.727691e+000	2.752700e+000	2.997555e+000	2.247899e+000	2.195098e+000	2.470731e+000	2.873570e+000	2.477435e+000	2.363082e+000	2.494046e+000	2.803065e+000	2.113221e+000	2.402567e+000	2.527210e+001	2.696863e+000	2.500511e+000	2.066836e+000	6.113924e+000
686	2.768555e+000	2.390649e+000	2.725714e+000	2.754763e+000	2.996584e+000	2.249836e+000	2.198690e+000	2.471106e+000	2.876732e+000	2.480686e+000	2.359666e+000	2.498721e+000	2.804696e+000	2.117194e+000	2.399662e+000	2.298752e+000	2.690196e+000	2.502063e+000	2.070080e+000	6.109440e+000
687	2.773523e+000	2.391974e+000	2.723549e+000	2.756513e+000	2.995529e+000	2.251878e+000	2.201940e+000	2.471456e+000	2.879790e+000	2.483904e+000	2.356694e+000	2.503149e+000	2.806542e+000	2.120896e+000	2.397298e+000	2.300589e+000	2.684504e+000	2.503559e+000	2.073094e+000	6.104701e+000
688	2.778052e+000	2.393262e+000	2.721711e+000	9.593719e+000	2.994417e+000	2.253889e+000	2.205015e+000	2.471794e+000	2.882628e+000	3.201288e+000	4.253139e+000	4.159767e+000	2.808616e+000	2.124364e+000	2.395390e+000	2.302717e+000	2.678606e+000	2.504743e+000	2.076036e+000	6.099876e+000
689	3.529166e+001	5.764669e+001	6.118684e+001	8.924987e+001	5.838363e+001	8.642899e+001	6.747626e+001	1.005505e+002	1.860078e+002	2.161273e+002	1.175842e+002	1.928562e+002	2.108172e+002	2.172083e+002	1.275835e+002	1.992203e+002	1.862680e+002	2.084354e+002	1.678013e+002	2.049151e+002
690	4.587475e+000	2.395906e+000	2.718508e+000	6.681277e+000	5.290562e+000	2.258187e+000	2.210411e+000	2.472627e+000	1.287381e+001	9.528363e+000	7.289822e+000	1.353911e+001	1.168836e+001	4.640722e+000	7.565793e+000	6.309775e+000	1.364435e+001	4.853468e+000	6.389665e+000	6.090138e+000
691	3.910574e+001	4.630130e+001	4.301917e+001	4.719749e+001	4.112231e+001	4.765894e+001	5.327849e+001	5.022749e+001	1.010814e+002	8.181336e+001	8.224316e+001	8.693555e+001	9.671786e+001	8.468801e+001	8.314007e+001	7.939312e+001	7.175863e+001	1.059977e+002	8.911335e+001	8.067728e+001
692	2.792486e+000	2.398845e+000	2.716207e+000	2.761765e+000	2.990712e+000	7.136548e+000	4.069032e+000	2.830836e+000	2.893638e+000	2.499782e+000	2.349079e+000	2.521382e+000	2.819276e+000	4.994768e+000	8.539233e+000	6.788834e+000	2.659947e+000	2.509932e+000	2.086898e+000	6.081219e+000
693	1.024936e+001	2.006938e+001	1.561330e+001	2.943110e+001	3.893553e+001	2.802136e+001	1.557530e+001	2.787246e+001	4.092372e+001	4.314211e+001	2.129570e+001	3.743164e+001	5.431021e+001	4.927272e+001	2.229851e+001	3.822367e+001	3.296680e+001	4.285628e+001	2.960727e+001	3.052054e+001
694	2.798314e+000	2.402304e+000	2.714833e+000	2.763192e+000	2.989876e+000	2.267914e+000	2.219992e+000	2.475572e+000	2.899193e+000	2.506314e+000	2.349377e+000	2.527630e+000	2.826190e+000	2.141607e+000	2.394458e+000	2.320272e+000	2.653178e+000	2.512622e+000	2.092218e+000	6.073965e+000
695	2.801012e+000	2.404258e+000	2.801379e+000	2.764010e+000	2.989867e+000	2.270739e+000	4.301125e+000	2.476692e+000	2.902049e+000	2.509753e+000	2.350222e+000	2.530767e+000	2.830029e+000	2.634393e+000	2.396006e+000	2.324033e+000	2.650443e+000	2.513996e+000	2.094824e+000	6.070985e+000
696	8.261772e+000	2.406300e+000	2.714733e+000	2.764823e+000	2.990122e+000	2.273687e+000	2.224687e+000	2.478013e+000	2.905001e+000	2.513186e+000	3.148334e+000	2.533735e+000	2.834184e+000	2.146763e+000	2.397969e+000	2.328031e+000	2.648206e+000	2.515516e+000	2.097598e+000	6.068713e+000
697	9.572843e+003	1.562720e+004	1.602617e+004	6.356923e+003	8.893833e+003	1.523827e+004	2.201122e+004	1.076433e+004	1.016639e+004	2.117505e+004	2.727954e+004	1.466327e+004	7.397169e+003	1.488485e+004	1.830539e+004	1.031306e+004	1.126088e+004	2.002728e+004	1.999634e+004	1.224431e+004
698	2.808991e+000	2.411298e+000	2.715975e+000	2.767044e+000	2.991817e+000	2.280205e+000	2.229637e+000	2.481329e+000	2.911167e+000	2.520172e+000	2.355462e+000	2.539917e+000	2.843250e+000	2.151935e+000	2.403271e+000	2.336709e+000	2.645084e+000	2.518825e+000	2.103364e+000	6.066463e+000
699	2.811764e+000	9.346074e+000	1.352186e+001	1.943597e+001	7.691927e+000	9.285750e+000	1.197987e+001	9.882813e+000	2.397433e+001	4.095833e+001	9.448585e+000	2.990049e+001	3.607638e+001	4.661338e+001	2.034657e+001	3.206086e+001	3.153627e+001	3.246949e+001	1.906227e+001	2.231019e+001
700	4.075432e+002	3.028676e+002	4.368779e+002	3.023973e+002	4.553544e+002	2.765426e+002	3.002954e+002	3.047510e+002	5.505592e+002	2.983551e+002	3.626156e+002	5.345488e+002	2.345192e+002	2.434185e+002	3.804343e+002	3.166248e+002	5.712033e+002	4.669827e+002	4.389414e+002	4.888572e+002
701	2.817581e+000	2.420703e+000	2.720669e+000	2.771755e+000	2.997461e+000	2.291657e+000	2.237970e+000	2.488208e+000	2.921608e+000	2.531991e+000	2.364648e+000	2.549687e+000	2.858959e+000	2.160118e+000	2.414416e+000	2.351442e+000	2.644052e+000	2.524787e+000	2.113003e+000	6.069321e+000
702	4.623531e+001	6.658753e+001	8.566175e+001	6.256613e+001	4.568065e+001	1.020311e+002	8.011328e+001	6.360303e+001	4.326272e+002	5.321460e+002	5.903533e+002	3.762529e+002	7.368396e+002	7.007093e+002	8.130976e+002	7.264701e+002	5.110363e+002	7.146437e+002	7.847093e+002	5.394933e+002
703	4.580995e+005	4.114877e+005	4.249657e+005	3.659302e+005	4.070569e+005	4.030220e+005	3.942087e+005	3.789819e+005	5.490534e+005	5.030595e+005	5.615681e+005	5.109615e+005	4.923276e+005	4.944415e+005	5.038300e+005	4.736301e+005	4.841309e+005	4.711619e+005	4.480433e+005	3.984195e+005
704	9.613296e+002	1.231406e+003	1.253546e+003	1.850003e+003	1.499521e+003	1.878177e+003	1.527971e+003	2.351762e+003	1.089032e+003	1.079618e+003	7.019155e+002	1.321137e+003	1.469766e+003	1.144735e+003	7.256805e+002	1.210792e+003	1.249641e+003	1.315087e+003	1.368564e+003	1.489305e+003
705	2.591554e+001	8.130796e+001	7.335338e+001	2.443753e+001	2.161231e+001	4.562736e+001	4.920129e+001	1.717825e+001	5.401705e+001	2.496539e+002	2.123159e+002	5.071454e+001	3.318622e+001	8.917153e+001	1.044826e+002	3.610109e+001	5.483956e+001	1.635409e+002	9.980679e+001	2.740395e+001
706	4.648966e+002	6.446271e+002	5.581997e+002	7.146311e+002	5.362614e+002	7.017214e+002	5.471386e+002	7.621325e+002	1.038353e+003	1.332249e+003	7.822530e+002	8.011940e+002	2.039687e+003	1.635315e+003	8.467730e+002	1.066341e+003	8.333359e+002	1.265211e+003	9.181970e+002	9.616108e+002
707	3.881215e+001	7.414850e+001	7.795381e+001	1.009542e+002	7.023237e+001	1.251931e+002	6.814095e+001	1.182082e+002	1.480369e+002	2.585079e+002	1.401067e+002	1.786399e+002	3.239232e+002	2.974189e+002	1.592770e+002	2.801672e+002	1.377384e+002	2.050665e+002	1.791041e+002	1.551191e+002
708	7.723691e+001	9.224967e+001	1.193462e+002	1.614146e+002	1.187539e+002	1.570239e+002	1.122936e+002	1.440300e+002	2.703673e+002	2.211507e+002	1.013972e+002	2.507134e+002	2.210859e+002	2.756645e+002	1.905611e+002	3.010743e+002	2.642058e+002	2.591914e+002	2.372163e+002	2.783484e+002
709	3.852071e+001	3.677624e+001	5.388703e+001	5.549538e+001	4.634905e+001	4.248257e+001	4.024161e+001	4.136989e+001	6.857221e+001	4.586196e+001	3.948775e+001	8.201038e+001	5.005219e+001	3.950417e+001	2.654514e+001	5.821620e+001	3.592005e+001	3.134231e+001	3.423774e+001	5.262681e+001
710	9.969236e+000	1.273764e+001	1.367148e+001	1.612978e+001	1.033953e+001	1.264806e+001	9.911360e+000	1.330176e+001	7.923402e+000	7.541449e+000	6.469962e+000	1.532894e+001	1.729834e+001	1.279216e+001	2.051243e+001	2.039866e+001	8.364440e+000	1.327879e+001	1.796208e+001	1.982776e+001
711	2.261032e+003	2.957159e+003	3.043469e+003	3.763695e+003	3.550845e+003	4.050627e+003	3.277360e+003	5.047908e+003	6.307355e+003	4.765666e+003	3.413283e+003	6.180061e+003	6.400131e+003	5.065116e+003	3.200513e+003	5.842612e+003	5.442482e+003	5.549514e+003	5.171522e+003	6.798929e+003
712	7.646159e+000	1.583685e+001	1.960570e+001	1.010720e+001	1.806184e+001	1.742853e+001	1.258908e+001	1.133640e+001	2.415509e+001	5.362770e+001	3.466268e+001	2.452920e+001	1.904914e+001	2.919940e+001	1.906842e+001	2.200174e+001	1.420939e+001	2.423076e+001	1.446229e+001	1.946081e+001
713	2.872669e+000	2.488693e+000	2.779024e+000	2.823077e+000	3.066853e+000	2.360147e+000	2.292513e+000	2.542883e+000	2.980370e+000	9.771365e+000	2.436583e+000	7.686079e+000	2.945039e+000	2.206128e+000	2.492159e+000	2.428738e+000	1.171543e+001	5.742574e+000	2.169790e+000	2.567104e+001
714	2.879353e+000	1.023833e+001	7.456175e+000	9.128991e+000	1.012733e+001	3.201059e+000	5.604676e+000	7.674622e+000	3.859333e+001	2.599191e+001	2.403334e+001	3.909146e+001	1.512253e+001	2.062048e+001	1.424256e+001	1.880514e+001	1.987239e+001	1.660334e+001	1.413255e+001	5.202754e+001
715	2.886343e+000	2.505582e+000	2.795157e+000	2.837705e+000	3.086700e+000	2.375494e+000	2.305679e+000	2.556553e+000	2.993247e+000	2.604375e+000	2.453187e+000	2.617417e+000	2.962362e+000	3.589496e+000	5.054503e+000	2.443982e+000	2.694458e+000	2.575475e+000	2.182783e+000	4.455341e+001
716	1.369440e+002	1.490035e+002	2.196799e+002	2.245866e+002	2.683641e+002	1.684382e+002	1.380380e+002	1.926056e+002	3.966084e+002	3.364830e+002	2.269541e+002	3.635860e+002	3.412897e+002	3.136293e+002	2.471408e+002	3.413534e+002	2.891213e+002	2.695987e+002	1.932415e+002	2.801144e+002
717	1.548144e+002	1.994462e+002	2.057929e+002	3.057653e+002	1.740181e+002	2.672973e+002	2.000766e+002	2.768976e+002	1.798030e+002	1.896817e+002	9.736092e+001	2.697836e+002	2.152861e+002	2.080745e+002	1.239599e+002	2.060587e+002	2.468919e+002	2.600369e+002	2.581255e+002	3.501220e+002
718	2.909621e+000	3.057769e+000	5.973080e+000	2.862878e+000	4.289840e+000	2.399620e+000	3.045204e+000	2.579088e+000	6.816724e+000	1.387021e+001	2.561254e+001	1.090448e+001	5.437332e+000	4.100364e+000	8.450028e+000	3.076100e+000	5.581969e+000	5.741124e+000	2.204077e+000	6.285441e+000
719	1.821896e+002	3.610089e+002	3.098082e+002	2.382605e+002	3.360958e+002	4.944887e+002	5.124559e+002	3.896513e+002	9.586684e+002	1.158656e+003	9.494969e+002	1.215732e+003	7.910273e+002	1.184831e+003	9.216195e+002	8.335739e+002	8.350470e+002	1.221277e+003	1.345305e+003	1.044315e+003
720	4.356447e+001	6.312814e+001	6.287296e+001	9.823155e+001	6.125955e+001	1.106104e+002	8.017742e+001	1.098246e+002	1.300479e+002	1.579073e+002	7.349081e+001	1.549341e+002	1.889119e+002	1.948169e+002	1.013337e+002	1.568908e+002	1.382615e+002	1.527476e+002	1.193776e+002	1.791391e+002
721	2.935870e+000	2.562062e+000	2.854351e+000	2.891947e+000	3.159936e+000	2.425680e+000	2.352484e+000	2.604103e+000	3.037228e+000	2.643244e+000	2.508335e+000	2.660890e+000	3.017796e+000	2.253489e+000	2.565045e+000	2.492599e+000	2.742718e+000	2.611123e+000	2.227561e+000	6.360696e+000
722	7.078414e+002	1.186152e+003	1.180916e+003	1.006112e+003	1.149347e+003	1.359452e+003	1.484824e+003	9.238859e+002	2.258337e+003	2.678396e+003	3.025678e+003	3.244806e+003	1.550689e+003	2.037306e+003	2.102782e+003	1.755838e+003	2.036699e+003	2.953736e+003	3.027928e+003	2.700496e+003
723	1.876334e+002	3.619548e+002	2.462338e+002	2.706885e+002	2.350927e+002	4.450335e+002	4.456190e+002	3.888765e+002	1.220625e+002	3.555171e+002	2.954388e+002	1.641771e+002	2.210757e+002	2.887098e+002	2.300984e+002	1.789509e+002	1.753091e+002	3.510036e+002	2.672996e+002	2.184457e+002
724	4.285784e+001	4.530469e+001	5.599405e+001	4.120032e+001	6.825744e+001	3.700825e+001	5.134751e+001	4.146508e+001	8.160497e+001	7.130875e+001	6.563449e+001	6.392705e+001	3.725884e+001	5.110603e+001	4.786289e+001	4.130349e+001	5.696799e+001	4.975112e+001	5.052529e+001	4.018527e+001
725	4.561852e+003	8.242117e+003	6.769399e+003	4.776981e+003	6.238947e+003	9.871356e+003	1.040455e+004	7.192330e+003	6.956563e+003	1.392300e+004	1.332959e+004	7.960920e+003	5.300723e+003	8.613351e+003	8.501682e+003	5.940294e+003	7.426119e+003	1.215863e+004	1.296533e+004	8.354726e+003
726	2.758726e+003	3.268409e+003	3.495259e+003	3.904052e+003	3.234750e+003	3.148159e+003	2.747542e+003	3.771296e+003	7.166735e+003	6.670706e+003	3.930452e+003	7.719907e+003	7.659312e+003	6.543124e+003	3.927709e+003	6.449261e+003	5.273011e+003	5.305427e+003	5.013075e+003	6.098040e+003
727	1.100094e+001	8.440827e+000	1.183767e+001	7.505507e+000	1.074572e+001	1.151406e+001	1.085018e+001	7.642430e+000	2.534513e+001	8.800045e+000	1.749194e+001	1.802445e+001	7.081001e+000	1.073553e+001	6.294398e+000	8.960496e+000	1.290419e+001	6.597775e+000	7.499195e+000	1.966426e+001
728	3.005921e+000	2.640523e+000	2.940226e+000	2.971317e+000	3.267578e+000	2.490133e+000	2.416890e+000	3.498583e+000	6.088068e+000	3.587926e+000	2.578418e+000	2.720423e+000	3.083700e+000	2.305202e+000	2.634190e+000	2.551165e+000	2.813093e+000	2.662566e+000	2.289512e+000	6.577309e+000
729	1.199790e+001	1.738607e+001	2.490213e+001	2.177476e+001	1.401692e+001	2.508099e+001	2.231417e+001	2.217086e+001	2.657941e+001	5.221639e+001	6.085310e+001	4.182605e+001	6.107544e+001	8.554407e+001	7.585585e+001	6.010168e+001	3.916770e+001	6.896202e+001	6.066819e+001	5.148966e+001
730	3.004660e+001	5.626468e+001	5.086868e+001	5.721553e+001	3.741003e+001	4.643204e+001	5.091625e+001	5.427120e+001	8.703308e+001	1.317807e+002	9.215248e+001	9.667611e+001	1.503968e+002	1.587788e+002	8.632839e+001	1.128107e+002	7.490056e+001	1.174360e+002	1.031865e+002	9.095271e+001
731	3.037845e+000	6.835674e+000	6.556885e+000	1.059249e+001	1.081860e+001	5.127701e+001	8.842865e+000	7.780384e+000	2.924593e+001	3.811535e+001	1.577334e+001	3.136081e+001	2.142522e+001	3.554753e+001	1.057997e+001	2.775670e+001	2.282904e+001	2.237293e+001	2.830322e+001	2.592568e+001
732	1.588071e+001	9.614811e+000	1.013760e+001	1.658374e+001	2.474593e+001	2.297747e+001	1.307244e+001	1.765551e+001	3.483241e+001	6.474185e+000	6.804345e+000	3.079674e+001	5.094728e+001	2.815652e+001	2.172306e+001	3.709867e+001	2.714772e+001	4.081215e+001	3.032276e+001	3.282558e+001
733	3.281002e+001	8.724827e+001	6.797854e+001	8.222084e+001	5.436165e+001	1.109492e+002	9.310095e+001	8.500935e+001	1.942325e+002	3.277761e+002	2.461832e+002	2.112049e+002	2.122056e+002	2.597384e+002	1.862155e+002	1.874677e+002	1.385276e+002	2.245050e+002	2.247072e+002	2.066755e+002
734	3.069437e+000	2.711397e+000	3.022112e+000	3.045358e+000	3.370672e+000	2.544153e+000	2.475574e+000	1.238058e+001	3.145963e+000	2.727183e+000	3.629638e+000	4.898339e+000	3.134633e+000	2.353726e+000	2.690598e+000	2.599211e+000	1.513046e+002	2.712220e+000	2.347366e+000	1.240301e+001
735	3.079013e+000	4.047591e+000	4.530418e+000	3.508312e+000	5.208456e+000	4.980264e+000	2.484933e+000	2.735555e+000	6.945815e+000	1.547184e+001	4.638237e+000	4.023594e+000	1.079032e+001	2.136669e+001	1.775388e+001	1.655423e+001	4.984509e+000	1.108104e+001	1.344117e+001	1.629580e+001
736	3.088865e+000	3.609195e+000	3.049961e+000	4.215574e+000	5.758875e+000	5.150581e+000	3.379968e+000	6.991046e+000	1.221772e+001	2.185087e+001	5.178418e+000	1.225648e+001	5.835384e+000	1.831899e+001	5.238020e+000	1.082934e+001	8.749821e+000	1.085909e+001	2.860273e+000	1.208827e+001
737	3.098361e+000	2.745574e+000	3.063558e+000	3.080612e+000	4.133674e+000	2.568336e+000	1.054656e+001	2.753292e+000	6.301712e+000	1.490231e+001	6.670692e+000	7.475948e+000	7.000942e+000	7.031339e+000	4.897404e+000	6.086108e+000	2.916613e+000	4.715179e+000	3.533060e+000	1.837179e+001
738	5.070246e+001	7.293691e+001	8.854074e+001	1.263492e+002	5.025890e+001	5.294909e+001	4.388105e+001	5.696530e+001	3.271927e+002	2.544866e+002	1.417954e+002	3.443733e+002	2.333718e+002	1.410311e+002	1.023940e+002	1.980118e+002	1.486772e+002	1.646121e+002	1.934319e+002	2.105024e+002
739	3.116003e+000	2.766382e+000	3.090474e+000	3.291610e+000	3.455565e+000	2.582395e+000	2.519984e+000	2.769569e+000	3.184674e+000	2.750785e+000	2.679393e+000	2.813760e+000	3.167399e+000	2.393075e+000	2.730838e+000	2.634193e+000	2.939052e+000	2.754820e+000	2.394470e+000	6.973812e+000
740	2.270651e+001	2.921438e+001	2.540311e+001	4.280160e+001	3.322997e+001	3.971669e+001	3.232393e+001	3.837147e+001	3.399695e+001	4.647237e+001	2.491697e+001	3.588229e+001	7.099014e+001	8.417374e+001	3.137625e+001	6.143226e+001	4.227048e+001	5.747633e+001	4.267261e+001	5.089850e+001
741	3.131196e+000	2.785594e+000	3.116410e+000	3.122193e+000	3.487393e+000	2.594584e+000	2.535027e+000	2.783862e+000	3.197530e+000	2.757364e+000	2.693553e+000	2.827457e+000	3.176820e+000	2.407628e+000	2.744166e+000	2.646170e+000	2.961097e+000	2.771553e+000	2.411925e+000	7.043523e+000
742	6.012312e+001	3.567189e+001	3.628480e+001	4.525431e+001	7.095754e+001	4.567198e+001	4.393376e+001	7.514303e+001	6.090924e+001	4.654524e+001	2.334584e+001	5.656269e+001	7.076162e+001	4.214551e+001	2.321671e+001	5.899912e+001	3.794280e+001	2.637947e+001	2.654741e+001	4.802176e+001
743	1.182667e+002	2.408423e+002	2.529716e+002	2.950504e+002	1.734643e+002	2.758373e+002	2.652104e+002	2.440679e+002	5.632839e+002	1.498129e+003	7.521083e+002	5.804866e+002	9.162978e+002	8.369594e+002	4.995703e+002	5.127031e+002	4.354605e+002	7.726067e+002	5.204085e+002	4.728974e+002
744	3.148378e+000	2.809880e+000	3.151968e+000	3.146268e+000	3.529898e+000	2.608060e+000	2.553208e+000	2.801792e+000	3.214025e+000	2.763131e+000	2.710716e+000	2.843960e+000	3.185791e+000	2.426996e+000	2.760166e+000	2.661473e+000	2.990768e+000	2.795647e+000	2.435625e+000	7.140744e+000
745	5.413006e+000	1.005996e+001	1.317629e+001	1.411106e+001	7.364638e+000	1.470905e+001	1.092952e+001	3.304742e+001	1.193900e+001	2.049405e+001	1.100870e+001	1.599526e+001	6.962063e+000	2.043140e+001	5.870371e+000	1.288619e+001	4.253946e+000	6.742404e+000	8.501180e+000	7.169523e+000
746	2.092958e+002	3.075227e+002	3.098536e+002	4.400225e+002	2.600915e+002	3.273638e+002	2.828856e+002	4.420162e+002	5.518758e+002	5.989721e+002	2.724810e+002	6.317763e+002	6.758456e+002	6.263124e+002	3.452021e+002	5.931892e+002	4.435916e+002	5.055326e+002	4.018184e+002	4.976755e+002
747	1.643468e+002	2.025694e+002	1.964767e+002	1.837313e+002	1.441599e+002	1.574415e+002	1.125288e+002	2.011513e+002	3.227025e+002	2.560896e+002	1.358287e+002	3.164391e+002	2.146884e+002	1.656849e+002	8.837306e+001	1.837874e+002	1.938340e+002	1.809676e+002	1.782676e+002	2.428832e+002
748	1.766514e+001	3.651997e+001	2.802985e+001	3.706899e+001	2.868434e+001	3.884266e+001	1.998694e+001	3.725774e+001	9.075806e+001	9.262928e+001	3.933233e+001	9.208778e+001	4.997955e+001	3.793720e+001	2.259025e+001	4.099756e+001	2.248810e+001	2.484096e+001	2.016432e+001	3.539264e+001
749	3.160164e+002	4.113655e+002	3.323119e+002	5.458648e+002	4.537787e+002	6.504523e+002	4.907924e+002	7.957873e+002	2.898771e+002	3.495829e+002	1.740864e+002	3.540518e+002	3.051350e+002	3.731829e+002	1.939751e+002	2.994295e+002	4.118033e+002	3.927043e+002	3.300629e+002	4.533446e+002
750	3.152951e+000	2.835408e+000	3.204539e+000	3.164879e+000	3.587984e+000	2.612451e+000	2.565763e+000	2.815986e+000	3.229731e+000	2.755819e+000	2.726028e+000	2.856507e+000	3.180675e+000	2.452608e+000	4.166307e+000	2.679097e+000	3.036507e+000	2.836418e+000	2.469185e+000	1.255200e+001
751	2.384353e+002	4.215964e+002	3.981779e+002	2.857024e+002	3.261033e+002	4.506893e+002	5.272351e+002	4.331666e+002	5.798118e+002	8.364711e+002	7.436411e+002	6.351169e+002	3.838217e+002	5.654758e+002	6.261473e+002	4.892457e+002	5.006510e+002	6.852880e+002	8.232098e+002	5.780047e+002
752	3.142908e+000	2.834890e+000	3.214806e+000	3.159252e+000	3.594821e+000	2.605341e+000	2.560898e+000	2.812453e+000	3.228320e+000	2.746412e+000	2.724141e+000	2.852614e+000	3.170618e+000	2.455747e+000	2.772514e+000	2.680313e+000	3.045996e+000	2.846763e+000	2.474632e+000	7.312872e+000
753	1.818159e+001	3.766037e+001	2.763328e+001	4.271227e+001	2.938133e+001	3.377077e+001	2.022424e+001	3.714754e+001	5.405151e+001	5.719724e+001	2.416227e+001	7.098455e+001	6.120140e+001	4.637396e+001	2.095595e+001	4.952049e+001	4.184973e+001	4.535936e+001	3.898246e+001	4.387889e+001
754	4.365026e+002	6.705680e+002	6.625080e+002	5.724578e+002	6.816038e+002	6.818779e+002	6.686349e+002	6.505365e+002	7.347912e+002	1.131158e+003	8.084888e+002	8.564673e+002	4.859875e+002	7.879017e+002	6.240568e+002	5.807127e+002	8.062358e+002	1.153466e+003	8.776240e+002	9.797747e+002
755	6.733998e+002	1.020249e+003	9.478155e+002	1.351558e+003	9.759105e+002	1.293346e+003	1.069309e+003	1.309745e+003	1.093964e+003	1.524029e+003	8.275199e+002	1.287652e+003	1.475474e+003	1.357631e+003	7.733717e+002	1.266173e+003	9.045980e+002	1.149811e+003	1.056612e+003	1.214163e+003
756	8.368511e+003	1.178677e+004	1.111122e+004	1.720550e+004	1.899157e+004	2.134468e+004	1.505077e+004	2.224429e+004	2.268464e+004	3.846501e+004	1.323060e+004	2.444655e+004	3.018506e+004	3.899671e+004	1.787479e+004	2.972216e+004	2.719246e+004	3.020077e+004	2.149364e+004	3.003899e+004
757	1.390904e+002	2.338185e+002	2.290170e+002	2.862711e+002	2.544432e+002	3.567516e+002	2.391738e+002	3.928659e+002	4.955201e+002	6.813555e+002	3.344144e+002	4.629134e+002	7.814566e+002	6.862927e+002	3.190321e+002	5.180856e+002	4.573657e+002	6.942874e+002	4.778936e+002	6.093622e+002
758	3.067153e+000	2.796969e+000	3.213357e+000	3.094801e+000	3.571090e+000	2.551299e+000	2.510094e+000	2.769521e+000	3.197775e+000	5.439862e+000	2.692265e+000	3.228790e+000	5.447764e+000	2.442521e+000	2.743358e+000	2.666557e+000	3.049225e+000	2.862721e+000	2.467013e+000	7.302009e+000
759	6.890315e+001	1.225317e+002	1.204189e+002	1.218212e+002	1.183133e+002	1.121500e+002	1.065065e+002	1.037579e+002	2.823122e+002	3.332391e+002	2.122885e+002	2.857732e+002	2.888681e+002	2.791784e+002	1.926265e+002	2.357072e+002	2.156220e+002	2.720961e+002	2.463835e+002	2.515393e+002
760	3.024091e+000	2.769707e+000	3.200012e+000	3.055081e+000	3.544294e+000	2.521299e+000	2.479024e+000	2.742617e+000	3.176281e+000	2.664726e+000	2.671924e+000	2.781492e+000	3.078947e+000	2.429043e+000	2.724834e+000	2.655314e+000	3.040433e+000	2.862009e+000	2.454769e+000	7.260795e+000
761	2.999195e+000	2.753818e+000	3.190350e+000	3.030958e+000	3.526468e+000	2.503150e+000	2.460559e+000	2.726706e+000	3.164846e+000	2.648665e+000	2.659583e+000	2.764804e+000	3.060793e+000	2.420279e+000	2.713513e+000	2.648335e+000	3.033864e+000	2.860318e+000	2.446672e+000	7.232388e+000
762	2.970998e+000	2.735385e+000	3.179071e+000	3.004754e+000	3.506445e+000	2.484475e+000	2.439928e+000	2.708712e+000	3.150685e+000	2.631544e+000	2.646182e+000	2.746932e+000	3.041382e+000	2.410158e+000	2.701275e+000	2.640413e+000	3.025701e+000	2.857564e+000	2.437015e+000	7.198154e+000
763	2.940955e+000	2.714800e+000	3.165442e+000	2.975599e+000	3.482923e+000	2.463045e+000	2.417552e+000	2.688971e+000	3.135263e+000	2.612755e+000	2.631035e+000	2.726802e+000	3.020115e+000	2.398727e+000	2.687576e+000	2.631605e+000	3.016126e+000	2.853659e+000	2.425858e+000	7.156255e+000
764	2.907967e+000	2.692297e+000	3.149823e+000	2.943502e+000	3.456617e+000	2.439660e+000	2.392735e+000	2.667523e+000	3.117962e+000	2.592558e+000	2.614546e+000	2.704707e+000	2.997202e+000	2.385504e+000	2.672598e+000	2.621568e+000	3.004832e+000	2.848885e+000	2.413271e+000	7.111367e+000
765	2.872320e+000	2.666067e+000	3.132191e+000	2.909035e+000	3.427493e+000	4.440965e+000	2.365853e+000	2.643678e+000	3.099095e+000	2.571149e+000	2.596795e+000	2.681095e+000	2.973322e+000	2.371063e+000	2.656467e+000	2.610776e+000	2.991718e+000	2.842825e+000	2.398680e+000	7.056553e+000
766	2.736640e+000	2.382530e+000	2.732703e+000	2.740358e+000	2.997356e+000	2.239067e+000	2.179191e+000	8.678941e+000	2.862696e+000	2.467869e+000	2.381010e+000	2.477045e+000	2.802323e+000	2.097765e+000	2.419184e+000	2.295253e+000	2.718541e+000	2.490487e+000	2.053456e+000	6.126083e+000
767	2.744482e+000	2.384354e+000	2.730604e+000	3.260768e+000	2.996990e+000	2.241296e+000	2.184096e+000	2.468713e+000	2.866430e+000	2.471333e+000	2.375664e+000	2.483154e+000	2.803173e+000	2.102901e+000	2.414306e+000	2.296021e+000	2.710907e+000	2.492646e+000	2.057461e+000	6.123393e+000
768	2.751487e+000	2.385919e+000	2.728428e+000	2.747409e+000	2.996313e+000	2.243343e+000	2.188478e+000	2.469153e+000	2.869867e+000	2.474796e+000	2.370781e+000	2.488920e+000	2.804156e+000	2.107688e+000	2.409905e+000	2.297064e+000	2.703762e+000	2.494553e+000	2.061160e+000	6.120180e+000
769	2.757955e+000	2.387366e+000	2.726309e+000	2.750107e+000	2.995420e+000	2.245241e+000	2.192526e+000	2.469489e+000	2.873266e+000	2.478016e+000	2.366477e+000	2.494090e+000	2.805353e+000	2.112099e+000	2.406069e+000	2.454576e+001	2.696796e+000	2.496298e+000	2.064681e+000	6.116064e+000
770	2.763617e+000	2.388703e+000	2.724169e+000	2.752316e+000	2.994356e+000	2.247178e+000	2.196128e+000	2.469763e+000	2.876303e+000	2.481210e+000	2.362623e+000	2.498901e+000	2.806724e+000	2.116141e+000	2.402837e+000	2.299723e+000	2.690228e+000	2.497927e+000	2.067966e+000	6.111629e+000
771	2.768770e+000	2.389937e+000	2.722082e+000	2.754159e+000	2.993155e+000	2.249002e+000	2.199449e+000	2.469980e+000	2.879271e+000	2.484337e+000	2.359273e+000	2.503369e+000	2.808347e+000	2.119987e+000	2.400032e+000	2.301395e+000	2.684059e+000	2.499382e+000	2.070981e+000	6.106966e+000
772	5.513510e+001	7.525411e+001	6.948239e+001	1.125136e+002	6.797095e+001	9.295415e+001	7.892675e+001	8.938007e+001	9.581911e+001	1.753145e+002	1.191840e+002	1.284242e+002	1.153466e+002	1.817827e+002	9.895657e+001	1.185825e+002	1.227712e+002	1.431415e+002	1.444285e+002	1.442547e+002
773	2.337303e+003	3.615018e+003	3.301484e+003	4.962338e+003	3.972226e+003	5.475241e+003	3.835194e+003	5.566911e+003	1.265142e+004	1.376797e+004	7.320415e+003	1.150816e+004	1.099250e+004	1.052968e+004	5.787351e+003	8.656350e+003	7.213784e+003	1.073555e+004	8.696525e+003	1.003539e+004
774	1.296715e+002	2.671035e+002	2.549093e+002	3.619423e+002	2.025363e+002	3.412491e+002	2.210837e+002	3.671720e+002	3.442325e+002	6.480568e+002	3.668189e+002	4.257523e+002	4.571136e+002	7.915423e+002	4.198222e+002	5.774043e+002	3.807800e+002	4.987131e+002	5.245845e+002	4.607377e+002
775	2.784743e+000	2.394737e+000	2.715146e+000	2.758577e+000	2.988300e+000	2.256982e+000	2.210338e+000	2.471126e+000	2.890156e+000	2.496494e+000	2.350772e+000	2.518420e+000	2.816999e+000	2.132764e+000	2.394205e+000	2.310467e+000	2.662850e+000	2.504654e+000	2.082118e+000	6.087094e+000
776	4.384215e+001	9.199382e+001	8.035305e+001	9.068456e+001	7.008243e+001	1.141193e+002	9.622959e+001	1.163470e+002	3.027243e+002	4.021858e+002	2.634657e+002	2.841484e+002	3.634495e+002	2.902972e+002	1.817602e+002	2.305161e+002	1.932023e+002	3.020954e+002	2.807682e+002	2.807522e+002
777	8.373431e+000	1.542033e+001	1.309523e+001	2.204276e+001	1.469781e+001	1.441905e+001	1.724161e+001	8.693153e+000	2.903642e+001	3.305503e+001	2.416971e+001	3.420750e+001	1.781875e+001	1.966442e+001	1.570085e+001	1.532959e+001	1.880348e+001	1.993895e+001	2.699067e+001	1.420076e+001
778	3.042542e+001	4.454790e+001	4.439919e+001	7.631185e+001	5.302706e+001	6.288884e+001	4.435078e+001	7.757824e+001	1.260274e+002	1.498164e+002	5.887450e+001	1.606114e+002	1.612829e+002	1.386167e+002	6.264865e+001	1.354830e+002	1.030570e+002	1.091913e+002	9.725295e+001	1.172185e+002
779	3.712554e+001	4.393489e+001	4.542872e+001	4.207808e+001	5.947596e+001	4.386801e+001	5.471352e+001	5.458472e+001	5.256566e+001	4.269576e+001	3.714383e+001	5.256583e+001	3.437215e+001	3.732411e+001	2.441893e+001	3.489654e+001	3.931563e+001	3.988317e+001	3.506225e+001	3.042677e+001
780	2.798811e+000	2.402772e+000	2.711433e+000	2.761687e+000	2.985606e+000	2.269281e+000	2.221509e+000	2.474984e+000	2.903469e+000	2.512342e+000	2.350913e+000	2.533830e+000	2.833664e+000	2.145880e+000	2.397919e+000	2.327082e+000	2.645562e+000	2.511331e+000	2.095109e+000	6.068378e+000
781	2.167962e+003	6.106931e+003	4.338640e+003	3.033294e+003	2.637789e+003	6.905177e+003	7.046577e+003	4.807734e+003	4.137761e+003	1.399622e+004	9.941885e+003	6.107492e+003	4.211047e+003	8.518706e+003	7.330890e+003	4.546482e+003	5.108135e+003	1.154769e+004	1.078750e+004	6.283865e+003
782	3.140968e+003	4.006272e+003	4.360572e+003	5.313145e+003	4.216096e+003	4.467858e+003	3.456019e+003	4.594402e+003	6.400742e+003	6.325632e+003	3.803824e+003	7.282349e+003	6.165929e+003	5.940212e+003	3.964884e+003	6.151615e+003	5.960695e+003	6.530539e+003	5.765866e+003	6.797191e+003
783	2.806476e+000	7.050014e+000	5.557109e+000	3.555605e+000	1.104169e+001	1.470963e+001	1.396264e+001	7.477865e+000	1.831736e+001	3.299141e+001	5.555773e+001	2.770682e+001	3.174274e+000	1.300010e+001	1.653857e+001	1.042966e+001	2.406224e+001	3.615208e+001	5.355561e+001	2.384917e+001
784	2.351446e+004	6.308452e+003	1.833907e+004	9.474615e+003	2.709397e+004	7.900904e+003	8.120463e+003	7.518520e+003	1.697074e+004	4.746326e+003	7.415312e+003	1.114383e+004	2.407902e+003	2.603635e+003	4.358644e+003	4.119489e+003	5.264212e+003	2.563236e+003	2.552984e+003	2.431574e+003
785	2.811891e+000	2.416113e+000	2.715972e+000	2.767499e+000	2.990490e+000	2.286138e+000	2.233956e+000	2.484019e+000	2.919128e+000	2.530483e+000	2.362453e+000	2.549164e+000	2.857162e+000	2.158844e+000	2.412962e+000	2.349529e+000	2.639679e+000	2.519989e+000	2.109971e+000	6.066369e+000
786	2.814824e+000	2.419594e+000	2.718126e+000	2.769421e+000	2.992903e+000	2.290194e+000	2.236893e+000	2.486592e+000	1.195879e+001	2.534525e+000	2.366063e+000	2.552571e+000	2.862700e+000	2.161672e+000	2.417308e+000	2.354699e+000	2.639912e+000	2.522151e+000	2.113308e+000	6.068678e+000
787	2.818002e+000	2.423453e+000	2.720614e+000	2.771641e+000	2.995814e+000	2.294407e+000	2.240069e+000	2.489526e+000	7.153878e+000	1.006299e+001	8.632601e+000	8.582309e+000	1.287567e+001	7.905818e+000	7.958465e+000	6.434912e+000	8.923306e+000	6.741394e+000	4.765220e+000	6.072073e+000
788	2.430415e+002	2.944824e+002	2.828214e+002	3.676786e+002	2.918147e+002	3.661373e+002	2.885520e+002	3.251777e+002	5.142083e+002	4.374959e+002	3.078529e+002	4.791579e+002	4.331109e+002	4.260671e+002	3.343122e+002	4.958064e+002	4.171313e+002	4.493376e+002	4.332566e+002	4.001750e+002
789	2.824846e+000	2.432010e+000	2.726917e+000	2.777180e+000	3.003175e+000	2.303838e+000	2.247063e+000	2.496168e+000	2.934597e+000	2.547421e+000	2.379350e+000	2.563631e+000	2.880952e+000	3.985994e+000	2.519013e+000	2.704618e+000	2.643583e+000	4.154807e+000	2.780585e+000	6.082083e+000
790	7.101504e+001	1.281098e+002	1.248424e+002	1.745365e+002	1.324539e+002	2.027741e+002	1.331710e+002	2.009892e+002	4.446284e+002	6.056839e+002	2.240894e+002	4.896444e+002	4.488881e+002	5.077451e+002	2.265372e+002	3.935012e+002	2.936472e+002	3.822967e+002	3.054959e+002	3.191891e+002
791	2.982170e+002	4.047791e+002	3.562527e+002	4.974977e+002	3.981630e+002	5.524292e+002	3.879491e+002	5.366371e+002	4.725204e+002	5.609352e+002	3.478788e+002	5.932498e+002	4.991452e+002	4.900145e+002	3.399239e+002	4.906934e+002	5.027974e+002	5.392076e+002	5.030101e+002	5.594899e+002
792	9.728327e+000	1.001099e+001	1.230294e+001	2.680420e+001	2.344709e+001	3.609865e+001	2.199926e+001	2.452964e+001	5.230382e+001	8.466796e+001	4.451429e+001	7.619048e+001	5.372733e+001	7.638494e+001	3.689226e+001	5.066653e+001	2.110955e+001	3.497995e+001	2.721671e+001	1.559706e+001
793	9.488959e+000	2.894421e+001	2.499030e+001	2.042054e+001	1.473478e+001	2.909120e+001	2.734129e+001	3.386779e+001	4.845598e+001	7.789494e+001	5.625614e+001	5.055231e+001	6.856320e+001	6.647875e+001	4.978969e+001	4.574845e+001	4.400910e+001	7.939878e+001	6.373332e+001	6.864601e+001
794	2.344113e+002	3.789855e+002	3.296021e+002	5.561210e+002	3.786907e+002	5.924803e+002	3.844739e+002	6.678815e+002	9.230310e+002	1.011887e+003	5.174095e+002	8.902448e+002	1.169856e+003	1.060250e+003	4.811851e+002	8.466124e+002	8.233454e+002	9.625202e+002	7.886819e+002	1.019757e+003
795	1.544294e+003	3.166502e+003	2.807529e+003	2.001261e+003	2.123178e+003	3.899829e+003	4.617582e+003	2.316138e+003	6.478028e+003	8.564108e+003	8.242115e+003	7.533211e+003	4.791477e+003	5.977315e+003	5.069983e+003	4.380149e+003	4.746564e+003	7.951419e+003	8.169988e+003	6.512389e+003
796	2.857614e+000	2.473255e+000	4.709975e+000	3.477478e+000	3.588590e+000	3.820097e+000	6.230793e+000	4.895757e+000	8.131787e+000	1.675184e+001	7.496314e+000	4.266478e+000	2.932407e+000	9.139810e+000	3.011751e+000	5.385509e+000	2.668858e+000	2.554668e+000	2.158728e+000	9.250616e+000
797	1.742430e+002	8.520134e+001	1.322404e+002	8.089618e+001	6.809900e+001	1.755475e+001	3.489532e+001	2.688841e+001	4.871277e+002	4.864365e+001	1.426001e+002	1.992316e+002	1.709999e+002	7.645289e+001	2.115435e+002	1.368728e+002	6.751767e+002	1.242600e+002	1.748003e+002	1.546915e+002
798	1.555012e+001	2.814131e+001	2.838065e+001	4.219227e+001	2.700169e+001	3.324426e+001	2.427723e+001	4.358844e+001	5.375600e+001	7.485380e+001	3.341481e+001	6.730099e+001	5.270056e+001	6.104270e+001	2.647088e+001	4.941899e+001	4.674282e+001	6.686080e+001	4.881603e+001	6.691102e+001
799	2.876962e+000	2.496454e+000	2.786126e+000	2.829351e+000	3.074030e+000	2.366647e+000	2.298681e+000	2.548800e+000	2.988381e+000	2.600624e+000	2.447285e+000	2.614543e+000	2.957811e+000	2.213433e+000	2.504768e+000	2.440062e+000	2.686559e+000	2.568901e+000	2.177133e+000	2.263129e+001
800	1.118091e+001	2.823906e+001	2.223572e+001	3.143660e+001	1.958652e+001	3.839445e+001	3.067084e+001	3.199489e+001	3.759182e+001	4.959198e+001	3.399508e+001	3.867397e+001	6.713235e+001	6.639654e+001	2.974628e+001	5.550233e+001	3.857093e+001	4.655378e+001	2.565604e+001	6.701809e+001
801	2.891516e+000	2.513602e+000	2.803635e+000	2.844919e+000	3.095301e+000	2.382235e+000	2.312428e+000	2.563128e+000	3.001842e+000	2.613055e+000	2.464559e+000	2.627801e+000	2.975507e+000	3.121015e+000	2.522336e+000	2.455557e+000	2.700527e+000	2.579577e+000	2.190682e+000	1.871148e+001
802	7.712764e+001	1.203317e+002	8.396900e+001	1.368630e+002	8.583228e+001	1.097439e+002	7.484440e+001	1.440168e+002	2.258549e+002	2.060823e+002	1.397572e+002	2.504428e+002	1.601988e+002	1.741761e+002	1.041836e+002	1.717461e+002	1.826428e+002	1.995505e+002	2.610608e+002	2.778577e+002
803	9.216285e+002	1.691867e+003	1.400285e+003	1.713027e+003	1.232581e+003	2.241337e+003	2.289484e+003	2.063054e+003	1.835453e+003	2.694995e+003	2.173250e+003	2.107225e+003	1.508212e+003	1.973541e+003	1.496473e+003	1.723011e+003	1.688410e+003	2.505947e+003	2.375666e+003	2.147677e+003
804	5.070342e+002	3.092390e+002	4.929285e+002	2.662322e+002	5.419615e+002	1.708353e+002	2.721659e+002	2.244135e+002	6.459926e+002	1.860077e+002	4.613339e+002	5.098207e+002	2.689424e+002	2.212017e+002	4.664795e+002	3.463843e+002	4.528468e+002	2.551110e+002	3.036010e+002	2.994799e+002
805	2.924748e+000	2.552148e+000	2.843476e+000	2.881790e+000	3.144569e+000	2.415910e+000	2.343754e+000	2.595057e+000	3.031412e+000	2.638960e+000	2.501443e+000	2.656971e+000	3.012477e+000	1.474458e+001	2.559702e+000	2.488024e+000	2.733167e+000	4.610859e+000	2.220984e+000	6.342339e+000
806	7.985201e+002	1.558384e+003	1.351394e+003	1.311682e+003	1.423876e+003	2.114314e+003	1.910210e+003	1.803594e+003	1.954602e+003	3.180933e+003	2.481198e+003	1.886157e+003	2.622436e+003	3.225442e+003	2.402275e+003	2.241715e+003	1.807170e+003	3.249019e+003	2.532770e+003	2.366988e+003
807	2.943287e+000	2.573084e+000	2.865884e+000	2.902633e+000	3.172442e+000	2.433671e+000	2.361059e+000	2.612409e+000	3.047254e+000	2.652414e+000	2.520952e+000	2.673023e+000	3.031482e+000	2.263143e+000	2.579165e+000	2.504681e+000	2.751349e+000	2.617009e+000	2.237426e+000	6.397132e+000
808	2.180513e+002	3.976029e+002	3.243231e+002	5.471185e+002	3.584143e+002	5.272356e+002	4.275095e+002	5.754923e+002	4.081314e+002	7.776880e+002	3.464019e+002	6.128193e+002	4.189042e+002	6.689512e+002	3.492856e+002	4.874745e+002	4.931910e+002	6.547911e+002	5.626483e+002	6.147998e+002
809	4.147181e+000	1.517976e+001	1.730629e+001	1.801884e+001	1.866728e+001	2.639920e+001	1.515411e+001	3.734037e+001	5.719165e+001	6.760325e+001	3.011403e+001	4.735682e+001	5.135638e+001	5.987262e+001	2.204871e+001	4.382662e+001	4.208093e+001	5.484646e+001	4.705742e+001	6.065829e+001
810	4.245617e+003	9.315570e+003	8.072751e+003	4.404796e+003	1.263658e+004	2.319337e+004	2.633143e+004	1.676322e+004	3.384846e+004	4.926960e+004	4.757405e+004	2.334736e+004	1.907860e+004	2.158351e+004	2.047649e+004	1.561999e+004	1.119303e+004	2.197495e+004	2.106880e+004	1.470490e+004
811	1.243263e+002	1.533334e+002	2.158940e+002	2.457133e+002	1.516805e+002	2.510853e+002	2.311095e+002	2.224619e+002	7.533751e+002	9.185712e+002	6.223282e+002	5.868792e+002	8.394270e+002	1.049214e+003	8.260927e+002	9.293189e+002	7.090188e+002	1.004360e+003	9.274567e+002	8.359414e+002
812	2.288799e+002	9.056048e+001	1.578211e+002	7.216738e+001	1.428561e+002	5.044422e+001	7.914211e+001	7.250308e+001	1.750822e+002	4.916117e+001	8.733042e+001	1.337459e+002	5.345305e+001	5.329334e+001	8.736586e+001	5.690353e+001	1.635112e+002	7.676699e+001	1.052626e+002	9.926263e+001
813	7.748829e+001	6.350404e+001	6.757421e+001	5.135368e+001	4.471609e+001	3.173400e+001	2.949352e+001	3.065058e+001	5.964328e+001	4.135904e+001	5.808557e+001	5.715499e+001	3.305524e+001	3.471004e+001	3.805299e+001	4.202799e+001	5.028514e+001	5.100544e+001	5.545048e+001	6.857342e+001
814	9.377557e+000	3.367763e+001	2.542880e+001	1.990112e+001	1.950929e+001	2.330949e+001	3.037335e+001	2.086229e+001	5.866197e+001	6.458041e+001	8.029019e+001	5.207747e+001	6.148226e+001	5.941151e+001	5.494155e+001	3.667966e+001	3.876597e+001	6.923169e+001	7.893231e+001	5.084788e+001
815	3.025456e+000	2.664810e+000	2.967771e+000	2.996637e+000	3.299902e+000	2.507328e+000	2.746394e+000	2.687706e+000	5.260491e+000	4.259261e+000	2.600893e+000	4.444291e+000	3.498312e+000	5.805661e+000	2.657585e+000	2.571046e+000	2.836155e+000	4.013080e+000	3.018556e+000	6.657199e+000
816	8.066917e+001	6.147686e+001	7.884865e+001	5.110773e+001	2.454750e+002	1.940182e+002	2.278687e+002	1.725200e+002	2.458080e+002	1.223095e+002	1.998062e+002	2.375238e+002	1.515436e+002	1.749857e+002	2.869990e+002	2.148581e+002	2.987928e+002	2.759174e+002	3.019075e+002	2.575020e+002
817	4.541744e+002	6.768155e+002	9.535652e+002	6.491578e+002	1.251270e+003	9.687313e+002	9.209627e+002	8.805111e+002	4.735060e+002	9.002546e+002	7.264287e+002	5.442687e+002	7.345628e+002	1.181427e+003	8.185704e+002	8.088952e+002	5.125417e+002	9.702846e+002	6.900418e+002	6.014759e+002
818	1.142121e+002	1.123275e+002	3.167340e+002	1.717008e+002	3.170335e+002	1.056815e+002	1.044355e+002	1.507005e+002	3.953871e+002	4.463767e+002	2.616366e+002	3.610396e+002	5.064368e+002	3.888640e+002	2.133952e+002	3.625479e+002	1.844381e+002	1.379576e+002	1.290128e+002	1.597710e+002
819	8.440850e+001	1.819596e+002	1.823476e+002	1.546735e+002	1.731355e+002	2.440267e+002	2.352518e+002	2.270635e+002	8.291128e+002	1.271795e+003	9.550370e+002	8.353584e+002	5.760120e+002	7.785974e+002	6.709154e+002	5.381649e+002	5.850476e+002	9.369435e+002	7.928122e+002	6.368881e+002
820	6.574658e+000	3.913903e+000	5.463489e+000	1.622298e+001	1.166565e+001	1.356413e+001	1.150960e+001	1.794592e+001	2.482659e+001	2.519695e+001	7.631366e+000	3.432279e+001	5.520806e+001	3.424731e+001	1.655861e+001	2.711485e+001	1.978518e+001	2.214095e+001	1.885559e+001	3.527579e+001
821	4.597534e+000	2.734003e+000	4.130891e+000	9.783418e+000	1.085895e+001	1.196316e+001	2.494129e+000	8.450708e+000	7.710510e+000	1.020688e+001	2.656929e+000	9.468906e+000	1.647132e+001	2.170488e+001	6.626284e+000	1.967225e+001	1.758508e+001	1.730831e+001	8.570288e+000	1.218888e+001
822	8.130710e+001	7.276032e+001	7.093151e+001	5.340686e+001	1.053476e+002	6.415333e+001	7.971785e+001	5.748818e+001	1.033668e+002	5.103382e+001	1.173606e+002	1.111761e+002	4.361050e+001	4.485414e+001	7.938842e+001	5.330635e+001	1.170337e+002	8.283951e+001	1.054981e+002	9.599947e+001
823	3.104970e+000	2.755494e+000	3.077507e+000	7.512267e+000	3.436697e+000	2.573442e+000	2.511177e+000	2.760177e+000	3.179276e+000	2.748551e+000	2.673163e+000	2.810199e+000	3.164383e+000	2.388416e+000	2.726436e+000	2.630314e+000	2.927751e+000	2.745993e+000	2.386707e+000	6.947481e+000
824	3.113104e+000	2.765188e+000	3.090397e+000	3.102602e+000	3.453206e+000	2.580315e+000	2.519264e+000	2.767914e+000	3.186328e+000	2.752439e+000	2.680758e+000	2.817646e+000	3.169789e+000	2.395944e+000	2.733682e+000	2.636672e+000	2.938320e+000	2.754382e+000	2.395569e+000	6.983381e+000
825	1.608870e+001	2.952580e+001	2.624798e+001	4.416279e+001	1.597608e+001	3.488672e+001	2.287008e+001	4.031700e+001	9.650151e+001	9.009574e+001	3.408021e+001	9.114986e+001	1.322497e+002	1.268338e+002	6.106959e+001	1.215746e+002	6.668888e+001	7.429570e+001	6.935696e+001	7.965698e+001
826	2.803496e+001	3.257531e+001	2.738915e+001	5.489018e+001	2.898383e+001	3.598467e+001	2.398691e+001	3.919138e+001	3.944063e+001	4.422092e+001	3.287943e+001	4.442301e+001	3.845989e+001	3.457786e+001	1.963827e+001	3.314074e+001	3.462764e+001	3.872131e+001	3.492280e+001	4.365047e+001
827	2.239680e+001	3.430881e+001	3.772743e+001	5.610654e+001	3.271025e+001	4.897873e+001	3.360287e+001	3.907971e+001	5.597761e+001	1.143856e+002	5.018329e+001	5.466825e+001	8.005123e+001	1.010470e+002	5.182455e+001	6.861599e+001	4.711553e+001	8.157567e+001	5.311357e+001	6.723505e+001
828	9.995027e+001	2.143095e+002	1.913904e+002	1.476919e+002	1.230490e+002	1.621924e+002	1.459350e+002	1.300004e+002	1.597764e+002	4.564854e+002	2.214874e+002	1.487604e+002	1.588561e+002	2.719605e+002	1.408351e+002	1.532704e+002	1.208256e+002	2.323856e+002	1.848386e+002	1.449425e+002
829	3.143975e+000	2.807514e+000	3.150667e+000	3.144863e+000	3.524446e+000	2.604382e+000	2.550891e+000	9.594470e+000	3.215186e+000	2.763928e+000	2.710885e+000	2.846793e+000	3.186932e+000	2.429060e+000	2.761779e+000	2.663160e+000	2.989137e+000	2.794754e+000	2.435521e+000	7.146033e+000
830	3.147454e+000	2.814378e+000	3.161093e+000	3.150486e+000	3.536305e+000	2.811577e+000	2.555132e+000	3.491990e+001	3.219443e+000	2.764389e+000	2.715003e+000	2.850662e+000	3.188077e+000	2.434541e+000	2.765564e+000	2.667215e+000	2.997793e+000	2.802216e+000	2.442661e+000	7.175217e+000
831	6.432324e+001	1.001074e+002	9.136542e+001	1.340419e+002	1.097823e+002	1.251898e+002	7.937282e+001	1.248286e+002	1.987237e+002	1.613315e+002	8.467518e+001	2.152767e+002	1.520959e+002	1.595364e+002	8.242468e+001	1.575477e+002	1.504744e+002	1.692373e+002	1.309459e+002	1.887499e+002
832	3.150760e+000	2.823285e+000	3.179996e+000	3.158285e+000	3.557263e+000	2.610157e+000	3.195815e+000	2.809253e+000	3.225774e+000	1.143376e+001	2.721192e+000	2.856068e+000	3.187689e+000	6.632829e+000	2.771230e+000	2.673799e+000	3.014118e+000	2.815953e+000	3.697824e+000	7.226274e+000
833	3.150521e+000	2.827173e+000	3.188015e+000	3.395175e+000	3.565629e+000	2.609687e+000	2.562109e+000	2.810876e+000	4.889666e+000	1.201319e+001	9.901523e+000	1.021962e+001	5.276663e+000	2.447620e+000	2.772908e+000	2.676196e+000	3.021027e+000	2.822198e+000	2.459736e+000	7.653542e+000
834	3.406338e+000	2.829474e+000	4.742241e+000	7.377469e+000	4.353492e+000	4.524790e+000	8.730943e+000	3.857350e+000	1.156551e+001	1.964725e+001	1.499916e+001	1.595918e+001	3.941737e+000	8.505367e+000	7.191009e+000	7.433128e+000	3.027608e+000	8.412518e+000	1.130662e+001	1.146929e+001
835	2.310990e+003	1.913201e+003	2.116825e+003	2.032594e+003	2.183000e+003	2.268118e+003	1.809678e+003	2.231612e+003	3.743078e+003	3.233845e+003	2.748743e+003	3.474145e+003	3.856709e+003	3.477955e+003	2.570212e+003	3.304935e+003	3.424949e+003	3.650507e+003	3.337760e+003	3.551824e+003
836	8.840670e+002	7.836212e+002	9.279043e+002	1.029730e+003	9.304513e+002	9.402882e+002	9.226811e+002	9.288860e+002	1.675783e+003	1.741363e+003	1.491699e+003	1.822179e+003	3.003740e+003	2.035603e+003	1.904344e+003	2.382692e+003	1.854698e+003	1.791719e+003	1.499997e+003	1.788284e+003
837	1.866081e+002	2.884612e+002	2.384208e+002	2.693765e+002	2.978525e+002	3.950614e+002	3.617314e+002	3.569289e+002	4.241935e+002	6.394748e+002	4.010121e+002	4.404189e+002	3.337737e+002	4.119952e+002	2.657892e+002	3.357089e+002	3.126358e+002	4.935406e+002	3.401918e+002	3.846133e+002
838	1.100238e+001	1.317939e+001	7.293467e+000	1.213429e+001	1.200187e+001	1.098793e+001	1.188284e+001	1.121205e+001	1.762544e+001	1.906983e+001	1.294581e+001	1.911848e+001	1.210802e+001	1.417872e+001	4.961310e+000	7.871890e+000	1.326425e+001	1.197577e+001	1.080463e+001	7.315672e+000
839	3.115570e+000	2.821411e+000	3.214934e+000	3.138160e+000	3.583886e+000	2.585066e+000	3.052699e+000	2.796864e+000	3.221164e+000	2.730807e+000	2.714591e+000	2.842250e+000	4.602490e+000	4.886292e+000	2.764970e+000	6.669702e+000	3.046175e+000	2.851270e+000	2.473191e+000	7.318490e+000
840	3.103126e+000	2.815356e+000	4.094304e+000	3.127750e+000	3.580394e+000	2.576455e+000	2.535367e+000	2.789891e+000	3.216237e+000	2.722190e+000	2.709541e+000	2.835218e+000	3.143350e+000	2.452438e+000	2.760254e+000	2.675955e+000	3.046978e+000	2.854008e+000	2.472076e+000	7.317229e+000
841	3.088834e+000	2.807592e+000	6.554084e+000	3.274391e+000	3.574352e+000	2.605325e+000	4.026948e+000	4.213618e+000	1.069714e+001	1.121940e+001	4.919756e+000	6.241151e+000	7.488360e+000	1.587106e+001	4.648747e+001	2.896933e+000	3.589377e+000	1.159220e+001	1.122454e+001	7.311463e+000
842	2.077616e+001	5.558932e+001	4.074104e+001	6.944522e+001	3.927493e+001	5.237085e+001	3.457471e+001	5.983037e+001	6.027475e+001	1.360095e+002	5.245616e+001	1.101855e+002	1.048877e+002	1.297355e+002	4.588040e+001	1.016999e+002	5.128113e+001	8.682283e+001	5.153567e+001	7.715831e+001
843	3.053168e+000	5.230158e+000	4.852459e+000	3.083296e+000	3.555594e+000	2.541285e+000	2.500377e+000	2.884512e+000	3.194228e+000	2.688819e+000	2.687115e+000	2.805146e+000	4.419485e+000	2.439686e+000	2.739600e+000	2.664633e+000	3.041917e+000	2.857978e+000	2.461605e+000	7.285952e+000
844	8.186788e+000	2.913236e+001	7.149651e+000	3.712537e+000	3.542191e+000	1.132979e+001	8.590362e+000	8.309406e+000	7.895678e+000	9.192781e+000	1.331232e+001	8.951150e+000	1.034215e+001	6.861325e+000	7.256905e+000	1.048223e+001	6.390919e+000	9.599542e+000	1.333561e+001	7.265385e+000
845	3.008145e+000	2.758050e+000	3.190483e+000	3.041269e+000	3.526274e+000	2.510117e+000	2.467479e+000	2.731680e+000	3.173299e+000	2.660129e+000	2.665621e+000	2.776067e+000	3.073215e+000	2.424993e+000	2.719966e+000	2.652735e+000	3.031847e+000	2.856395e+000	2.448073e+000	7.239592e+000
846	2.982178e+000	2.740753e+000	3.180169e+000	3.016651e+000	3.507579e+000	2.491587e+000	2.448493e+000	2.714875e+000	3.159766e+000	2.643747e+000	2.652865e+000	2.759024e+000	3.054927e+000	2.415755e+000	2.708445e+000	2.645533e+000	3.024509e+000	2.854263e+000	2.439214e+000	7.208557e+000
847	2.953428e+000	2.721412e+000	3.167836e+000	2.988623e+000	3.485984e+000	3.377760e+000	2.427078e+000	2.696439e+000	3.145162e+000	2.625891e+000	2.638708e+000	2.739977e+000	3.034439e+000	2.404910e+000	2.892663e+000	2.637232e+000	3.015626e+000	2.851071e+000	2.429072e+000	7.169976e+000
848	2.921792e+000	2.699984e+000	3.153584e+000	2.958675e+000	3.461674e+000	2.484903e+000	8.601019e+000	2.675587e+000	3.128946e+000	2.606883e+000	2.623279e+000	2.719324e+000	3.012877e+000	2.392828e+000	2.681372e+000	2.627998e+000	3.004995e+000	2.846813e+000	2.416971e+000	7.128726e+000
849	3.913197e+000	2.676380e+000	3.136938e+000	2.925443e+000	3.433882e+000	2.426087e+000	3.755676e+000	2.653365e+000	3.111435e+000	2.586183e+000	2.605949e+000	2.696430e+000	2.989477e+000	2.379077e+000	2.665759e+000	2.617864e+000	2.993141e+000	2.841554e+000	2.403704e+000	7.078982e+000
850	2.850971e+000	2.651112e+000	3.118215e+000	2.678031e+001	3.403210e+000	2.400501e+000	2.350020e+000	2.628974e+000	3.091487e+000	2.564074e+000	2.587596e+000	2.671608e+000	2.964381e+000	2.363811e+000	2.648940e+000	2.606416e+000	2.979339e+000	2.835110e+000	3.150687e+000	7.023016e+000
851	2.877151e+000	2.380702e+000	2.731753e+000	4.670241e+000	2.995157e+000	2.236858e+000	2.176277e+000	2.467110e+000	2.862446e+000	2.468692e+000	2.385672e+000	2.476600e+000	2.805629e+000	2.096068e+000	2.423769e+000	2.297141e+000	2.719231e+000	2.486210e+000	2.050887e+000	6.127385e+000
852	2.738715e+000	2.382508e+000	2.729616e+000	2.741343e+000	1.669411e+001	2.238960e+000	2.181258e+000	2.467646e+000	2.866138e+000	2.472145e+000	2.379846e+000	2.482967e+000	2.806210e+000	2.101421e+000	2.418493e+000	2.297707e+000	2.711637e+000	2.488426e+000	2.055049e+000	6.124987e+000
853	2.746056e+000	2.384066e+000	2.727402e+000	3.370695e+000	2.994091e+000	2.240909e+000	2.185871e+000	2.468036e+000	2.869661e+000	2.475444e+000	2.374673e+000	2.488810e+000	2.806964e+000	2.106384e+000	2.413787e+000	2.298531e+000	2.704230e+000	2.490415e+000	2.058666e+000	6.121950e+000
854	2.752619e+000	2.385582e+000	2.725181e+000	2.747558e+000	2.993114e+000	2.242809e+000	2.189906e+000	2.468308e+000	2.872846e+000	2.478613e+000	2.369943e+000	2.494123e+000	2.808030e+000	2.110883e+000	2.409662e+000	2.299541e+000	2.697104e+000	2.492231e+000	2.062487e+000	6.118092e+000
855	2.758422e+000	2.386692e+000	2.722895e+000	2.749929e+000	2.991925e+000	2.244634e+000	2.193613e+000	2.468486e+000	2.875898e+000	2.481753e+000	2.365726e+000	2.499116e+000	2.809175e+000	2.115075e+000	2.405980e+000	2.300787e+000	2.690402e+000	2.493883e+000	2.065742e+000	6.113816e+000
856	3.948184e+000	2.388008e+000	2.720730e+000	3.761640e+000	2.990622e+000	2.246416e+000	2.196988e+000	2.468605e+000	2.878799e+000	2.484735e+000	2.362037e+000	2.503584e+000	2.810494e+000	2.119158e+000	2.402926e+000	2.302255e+000	2.683928e+000	2.495434e+000	2.068891e+000	6.109108e+000
857	1.725820e+002	3.262355e+002	6.515023e+002	1.652698e+002	2.891247e+002	1.977169e+002	2.630485e+002	1.272106e+002	1.170280e+003	2.110861e+003	3.387099e+003	1.506739e+003	9.532193e+002	1.501933e+003	1.936916e+003	1.101515e+003	6.201260e+002	1.339415e+003	1.392514e+003	7.706453e+002
858	2.629091e+001	2.196339e+001	4.089279e+001	3.818678e+001	4.801212e+001	3.102655e+001	3.011260e+001	4.553229e+001	7.765722e+001	5.184843e+001	3.601089e+001	5.483398e+001	8.616523e+001	6.658497e+001	3.470785e+001	5.648088e+001	4.518580e+001	2.904306e+001	2.366762e+001	2.857015e+001
859	2.776550e+000	2.391128e+000	2.714803e+000	2.755371e+000	2.986372e+000	2.251896e+000	2.205346e+000	2.468983e+000	2.886749e+000	2.493485e+000	2.353822e+000	2.515347e+000	2.815855e+000	2.129028e+000	2.396816e+000	2.308099e+000	2.666597e+000	2.499509e+000	2.077370e+000	6.093869e+000
860	2.779936e+000	2.392245e+000	2.713105e+000	9.047640e+000	3.266932e+000	2.253845e+000	4.121540e+000	2.469178e+000	9.470670e+000	7.380130e+000	3.737915e+000	8.639215e+000	9.319679e+000	7.644495e+000	2.395781e+000	4.474329e+000	7.202327e+000	4.684515e+000	3.717499e+000	6.088865e+000
861	2.590342e+002	5.013577e+002	4.154969e+002	5.754218e+002	4.420106e+002	7.383233e+002	5.703824e+002	8.291343e+002	7.047864e+002	9.699581e+002	4.895742e+002	7.656012e+002	9.780435e+002	1.070888e+003	5.272012e+002	8.430790e+002	6.918953e+002	9.552702e+002	7.518705e+002	8.720867e+002
862	2.731133e+001	3.752869e+001	3.555725e+001	4.690094e+001	2.786975e+001	5.000402e+001	3.080269e+001	5.227077e+001	1.181051e+002	1.720194e+002	9.745587e+001	1.259072e+002	1.542242e+002	1.746506e+002	9.317805e+001	1.159462e+002	7.976814e+001	1.325963e+002	1.067878e+002	9.683205e+001
863	2.788708e+000	2.396386e+000	2.709437e+000	2.924758e+000	2.981816e+000	2.260272e+000	2.214259e+000	2.470483e+000	1.765691e+001	1.320001e+001	2.349693e+000	1.635428e+001	2.826285e+000	2.140098e+000	2.395705e+000	3.946353e+000	2.649395e+000	2.504309e+000	2.087506e+000	6.075346e+000
864	2.791320e+000	2.397738e+000	2.708742e+000	3.141166e+000	2.981143e+000	2.262652e+000	2.216369e+000	2.471096e+000	4.703506e+000	3.119916e+000	4.329380e+000	4.625350e+000	2.829724e+000	3.351123e+000	3.267555e+000	2.322568e+000	4.835364e+000	2.505661e+000	2.745909e+000	6.071575e+000
865	3.054908e+000	2.399589e+000	2.708335e+000	2.758639e+000	4.508380e+000	2.265200e+000	2.376690e+000	2.704402e+000	1.399625e+001	1.456020e+001	8.828975e+000	9.529987e+000	5.786692e+000	8.741243e+000	5.888242e+000	9.042669e+000	4.607602e+000	2.970649e+000	7.345778e+000	6.068330e+000
866	2.796147e+000	2.401440e+000	2.708225e+000	2.759281e+000	2.980744e+000	2.267968e+000	2.220623e+000	2.473089e+000	2.904741e+000	2.514754e+000	3.617529e+000	2.536894e+000	2.837228e+000	7.178884e+000	2.918028e+000	2.330048e+000	6.184449e+000	3.490352e+000	2.142527e+000	6.065832e+000
867	2.798512e+000	7.224428e+000	7.801191e+000	1.613569e+001	5.687489e+000	2.270941e+000	5.936762e+000	6.069453e+000	6.549455e+000	9.431444e+000	1.421736e+001	1.463611e+001	4.645886e+000	7.240489e+000	4.167204e+000	6.969690e+000	8.469006e+000	1.040818e+001	1.023188e+001	6.064020e+000
868	2.800915e+000	2.406011e+000	2.709114e+000	2.761016e+000	2.981745e+000	2.274060e+000	2.225138e+000	2.475945e+000	2.910501e+000	1.121993e+001	2.355073e+000	4.969128e+000	2.845802e+000	4.285984e+000	4.160358e+000	2.338399e+000	2.637442e+000	2.511505e+000	2.100892e+000	6.063003e+000
869	1.935459e+002	2.543343e+002	3.403485e+002	4.078875e+002	3.069280e+002	3.581310e+002	2.730113e+002	4.123981e+002	1.964451e+003	2.646897e+003	1.125980e+003	1.670966e+003	1.611101e+003	1.640131e+003	8.516584e+002	1.261661e+003	9.833342e+002	1.259346e+003	9.937042e+002	1.031311e+003
870	2.805979e+000	2.411646e+000	4.744281e+000	2.769638e+000	2.984379e+000	6.357133e+000	4.764988e+000	2.479691e+000	1.041126e+001	3.334785e+001	2.428193e+001	9.559908e+000	1.202832e+001	2.163236e+001	1.970045e+001	1.227522e+001	1.476652e+001	4.350089e+001	3.570715e+001	6.658619e+000
871	1.038339e+002	1.386614e+002	1.586709e+002	2.446408e+002	1.818622e+002	2.778966e+002	1.605465e+002	2.914979e+002	2.698202e+002	2.720131e+002	1.505252e+002	3.469741e+002	4.866636e+002	6.164549e+002	3.372877e+002	6.901265e+002	2.595519e+002	2.868973e+002	3.347834e+002	3.225454e+002
872	1.293501e+003	2.149188e+003	2.019972e+003	1.313638e+003	1.214138e+003	2.264535e+003	2.286532e+003	1.749327e+003	5.470811e+003	9.676249e+003	9.832604e+003	5.683844e+003	4.620155e+003	6.395191e+003	5.890221e+003	4.579932e+003	4.041848e+003	7.651773e+003	6.863713e+003	4.582859e+003
873	9.892665e+001	1.493163e+002	1.343127e+002	2.212117e+002	1.069576e+002	1.262127e+002	8.658120e+001	1.466528e+002	2.246174e+002	1.861998e+002	8.787341e+001	2.683948e+002	2.083244e+002	1.675844e+002	1.025327e+002	2.090563e+002	1.903753e+002	1.934960e+002	2.183532e+002	2.459509e+002
874	4.119254e+002	6.998381e+002	5.937453e+002	6.615071e+002	4.282140e+002	7.218632e+002	5.840222e+002	7.592858e+002	1.081431e+003	3.179823e+003	1.271933e+003	1.440286e+003	1.107476e+003	1.650830e+003	8.027780e+002	9.993846e+002	9.917545e+002	1.578712e+003	1.045368e+003	1.086294e+003
875	1.171190e+001	6.096239e+000	1.725464e+001	1.789566e+001	1.403966e+001	1.503019e+001	1.173504e+001	1.021989e+001	2.889216e+001	2.043687e+001	1.756955e+001	2.342895e+001	8.059188e+000	1.120867e+001	1.287191e+001	1.464119e+001	1.360716e+001	1.113970e+001	1.377245e+001	6.828156e+000
876	2.809433e+002	5.182685e+002	4.830146e+002	7.289752e+002	4.139093e+002	5.694046e+002	4.316354e+002	5.307734e+002	1.052904e+003	1.125374e+003	6.359540e+002	1.210144e+003	9.603309e+002	8.126600e+002	4.516501e+002	8.443484e+002	6.703885e+002	8.183328e+002	7.085144e+002	7.897905e+002
877	2.062236e+002	2.904664e+002	2.753070e+002	3.544611e+002	3.393357e+002	3.423389e+002	2.965946e+002	3.859032e+002	3.926751e+002	4.109933e+002	2.751684e+002	5.381138e+002	2.909384e+002	3.476135e+002	2.771012e+002	3.415776e+002	4.355109e+002	4.468797e+002	4.342327e+002	4.581792e+002
878	2.833982e+000	2.446572e+000	2.737651e+000	2.786525e+000	3.014780e+000	2.318864e+000	2.258638e+000	2.506868e+000	2.949574e+000	2.563923e+000	2.864489e+000	2.579324e+000	2.905416e+000	2.183237e+000	2.454473e+000	2.393688e+000	2.649238e+000	2.537033e+000	2.138358e+000	1.705594e+001
879	2.838764e+000	2.452607e+000	2.742926e+000	2.791133e+000	3.021038e+000	2.324741e+000	2.263277e+000	2.511795e+000	5.537123e+000	3.360013e+000	2.404387e+000	2.584036e+000	2.912732e+000	2.187177e+000	2.461326e+000	2.400365e+000	2.653113e+000	2.540787e+000	2.143290e+000	9.291332e+000
880	2.843810e+000	2.458996e+000	2.748775e+000	4.525884e+000	3.027934e+000	2.331008e+000	2.648418e+000	2.516945e+000	3.545856e+000	8.884667e+000	2.411311e+000	3.021585e+000	3.446839e+000	5.247176e+000	2.468556e+000	4.146647e+000	7.090588e+000	5.295372e+000	3.019817e+000	1.653276e+001
881	6.204741e+001	7.193512e+001	5.875114e+001	1.267648e+002	4.734907e+001	7.963851e+001	6.443227e+001	9.572987e+001	7.397584e+001	9.193537e+001	3.486026e+001	1.011535e+002	5.924583e+001	7.156695e+001	3.980245e+001	6.505479e+001	9.040984e+001	8.791042e+001	8.127362e+001	1.026832e+002
882	3.697923e+001	2.046264e+001	3.025743e+001	2.009791e+001	5.736544e+001	3.516260e+001	4.253097e+001	4.160536e+001	9.222785e+001	4.365631e+001	4.837306e+001	5.822767e+001	6.026956e+001	4.132651e+001	5.698345e+001	6.846043e+001	6.894591e+001	6.956645e+001	6.315703e+001	7.382598e+001
883	8.436358e+000	5.517582e+000	1.251539e+001	1.222440e+001	1.763351e+001	5.837058e+000	9.111639e+000	7.626998e+000	5.267290e+000	1.366468e+001	1.058327e+001	1.349904e+001	7.287960e+000	8.898067e+000	8.894407e+000	5.671105e+000	1.065122e+001	1.190330e+001	1.149062e+001	1.864893e+001
884	2.867760e+000	4.027526e+000	2.776755e+000	2.821066e+000	3.061443e+000	2.358373e+000	2.291502e+000	2.540938e+000	2.983579e+000	8.190528e+000	2.463562e+000	3.310990e+000	2.953102e+000	2.210276e+000	4.856891e+000	2.436137e+000	2.678755e+000	5.388496e+000	6.657076e+000	1.617271e+001
885	3.108025e+001	4.887101e+001	4.931468e+001	8.809954e+001	5.852359e+001	9.133292e+001	4.360782e+001	9.082042e+001	1.194759e+002	1.101432e+002	4.434769e+001	1.067927e+002	1.353128e+002	1.358688e+002	5.274462e+001	1.041305e+002	1.034027e+002	1.185279e+002	8.037212e+001	1.405494e+002
886	2.881783e+000	2.504776e+000	2.793603e+000	2.836331e+000	3.081904e+000	7.122669e+000	2.305030e+000	2.554677e+000	2.996826e+000	2.609057e+000	2.458245e+000	2.624462e+000	2.970640e+000	2.221114e+000	2.517631e+000	2.451515e+000	2.691929e+000	2.572725e+000	2.184978e+000	3.036792e+001
887	7.308784e+002	1.263351e+003	9.994492e+002	9.694170e+002	8.704730e+002	1.374854e+003	1.084056e+003	1.243762e+003	1.505957e+003	2.816587e+003	1.793616e+003	1.588760e+003	1.321798e+003	1.991249e+003	1.321586e+003	1.370422e+003	1.109742e+003	1.788950e+003	1.608876e+003	1.348836e+003
888	2.897310e+000	7.630045e+000	2.812165e+000	5.524125e+000	3.104708e+000	2.390168e+000	2.319670e+000	2.569734e+000	3.554489e+000	2.621735e+000	2.476099e+000	3.452963e+000	2.988640e+000	2.232823e+000	2.535774e+000	2.467262e+000	2.706950e+000	2.583987e+000	4.991289e+000	1.682797e+001
889	2.529027e+001	3.261015e+001	8.725835e+001	4.224919e+001	9.475066e+001	4.528200e+001	4.271100e+001	4.778218e+001	8.594852e+001	1.210556e+002	7.732879e+001	1.071060e+002	1.020265e+002	1.227985e+002	7.649040e+001	1.005806e+002	5.119963e+001	5.513406e+001	4.549771e+001	5.848091e+001
890	1.342159e+002	1.458325e+002	2.211054e+002	1.526258e+002	2.378213e+002	1.317996e+002	1.481962e+002	1.254606e+002	3.272113e+002	2.261747e+002	2.437080e+002	2.914224e+002	2.433680e+002	2.259033e+002	2.674600e+002	2.854086e+002	2.193786e+002	2.005531e+002	1.887333e+002	1.623042e+002
891	1.268307e+004	1.781789e+004	1.611754e+004	1.722870e+004	1.863080e+004	2.239903e+004	2.104608e+004	2.079580e+004	1.039993e+004	1.814393e+004	1.512241e+004	1.134084e+004	1.417336e+004	1.864264e+004	1.402885e+004	1.378184e+004	1.378242e+004	2.207366e+004	1.657527e+004	1.563815e+004
892	3.043375e+000	1.978854e+001	5.405818e+000	7.787303e+000	1.029348e+001	2.139461e+001	5.564672e+000	4.263207e+000	1.355092e+001	3.193439e+001	1.297161e+001	9.592092e+000	9.959731e+000	2.606942e+001	9.972362e+000	7.900074e+000	1.254126e+001	2.256462e+001	1.558251e+001	1.875078e+001
893	1.237517e+002	1.913953e+002	1.630574e+002	2.845316e+002	1.464761e+002	2.519873e+002	1.614496e+002	2.334361e+002	2.264356e+002	2.258432e+002	1.236129e+002	2.353684e+002	2.992094e+002	1.863870e+002	1.033974e+002	1.985542e+002	1.725725e+002	2.072951e+002	1.906432e+002	2.161402e+002
894	4.065219e+001	6.336805e+001	5.381734e+001	9.056453e+001	5.735914e+001	7.057949e+001	3.906938e+001	6.697130e+001	6.509426e+001	9.059219e+001	5.409038e+001	1.035563e+002	4.760998e+001	8.499524e+001	4.558861e+001	1.166937e+002	5.887151e+001	6.935874e+001	5.859290e+001	6.753861e+001
895	1.767783e+002	2.463948e+002	2.294198e+002	3.256952e+002	2.585106e+002	2.838963e+002	2.346895e+002	3.213591e+002	2.982727e+002	3.126784e+002	1.526534e+002	3.978089e+002	2.540226e+002	3.589832e+002	2.389498e+002	3.482625e+002	3.475873e+002	3.789251e+002	2.991968e+002	3.923172e+002
896	2.496622e+003	4.676183e+003	3.798809e+003	3.436656e+003	4.073536e+003	5.245471e+003	4.622361e+003	4.005886e+003	8.305790e+003	1.242680e+004	9.286780e+003	9.734457e+003	4.349265e+003	6.612297e+003	5.346628e+003	5.271536e+003	5.709333e+003	9.841470e+003	8.416901e+003	7.594900e+003
897	4.512624e+001	7.693768e+001	7.429671e+001	1.019299e+002	7.871350e+001	9.821206e+001	9.037699e+001	9.164371e+001	1.839580e+002	2.367712e+002	1.137289e+002	1.967489e+002	1.840478e+002	1.882461e+002	1.047380e+002	1.712935e+002	1.337029e+002	1.884162e+002	1.361277e+002	1.733089e+002
898	1.645916e+003	2.347857e+003	2.073267e+003	2.610022e+003	2.141696e+003	2.860746e+003	2.477037e+003	3.226118e+003	4.515934e+003	4.347350e+003	3.370260e+003	4.175830e+003	4.858009e+003	4.061991e+003	2.762564e+003	3.675818e+003	3.476607e+003	4.287943e+003	3.848620e+003	4.465420e+003
899	1.063569e+002	1.889226e+002	1.544275e+002	2.637012e+002	1.471314e+002	2.252617e+002	1.624654e+002	2.463788e+002	4.503770e+002	4.176629e+002	2.162789e+002	4.563489e+002	3.143866e+002	3.411450e+002	2.281944e+002	3.126483e+002	2.918001e+002	3.063852e+002	3.001871e+002	3.243368e+002
900	1.230172e+001	1.801183e+001	1.591000e+001	2.356110e+001	2.618560e+001	2.788533e+001	2.930695e+001	2.499327e+001	4.448570e+001	4.633400e+001	3.173129e+001	4.120960e+001	2.677657e+001	3.174345e+001	2.713409e+001	2.834458e+001	2.070511e+001	2.365680e+001	2.120928e+001	4.534162e+001
901	2.982631e+003	5.709727e+003	5.456316e+003	4.400861e+003	4.634226e+003	7.377486e+003	7.801011e+003	5.492599e+003	9.239704e+003	1.200225e+004	1.361046e+004	1.171757e+004	7.089426e+003	7.515932e+003	7.508664e+003	7.296624e+003	6.943987e+003	9.366067e+003	1.096148e+004	8.301369e+003
902	4.752752e+002	7.978351e+002	6.625140e+002	1.010330e+003	6.502189e+002	1.018152e+003	7.955336e+002	1.115633e+003	1.702679e+003	2.420103e+003	1.362700e+003	1.615191e+003	2.814125e+003	2.149611e+003	1.175475e+003	1.629653e+003	1.367263e+003	2.082371e+003	1.467289e+003	1.761405e+003
903	3.526220e+001	3.332262e+000	4.564592e+000	3.022306e+000	3.331976e+000	2.524539e+000	7.143102e+000	4.513917e+000	2.512691e+001	2.720182e+000	6.572425e+000	1.241863e+001	4.189579e+000	2.343680e+000	3.492930e+000	7.327028e+000	1.467377e+001	4.289581e+000	3.954337e+000	1.172838e+001
904	5.954901e+002	2.565895e+003	2.336373e+003	7.231914e+002	5.227814e+002	1.567641e+003	2.205015e+003	6.720884e+002	1.977761e+003	6.797245e+003	1.167308e+004	3.067533e+003	3.064714e+003	3.980313e+003	5.301287e+003	2.184096e+003	2.242831e+003	6.145272e+003	6.211818e+003	2.965349e+003
905	2.681412e+002	3.369417e+002	3.002600e+002	4.355144e+002	4.130179e+002	4.332938e+002	3.691285e+002	5.076346e+002	2.885489e+002	4.120044e+002	2.438829e+002	2.769491e+002	1.977546e+002	2.795157e+002	1.979875e+002	2.360721e+002	3.435444e+002	3.496429e+002	2.594325e+002	3.222122e+002
906	4.454285e+002	6.976224e+002	6.249399e+002	7.291891e+002	5.776403e+002	7.272077e+002	6.310423e+002	6.004028e+002	1.243286e+003	2.278855e+003	1.433897e+003	1.619693e+003	1.317424e+003	1.602798e+003	1.204289e+003	1.441326e+003	1.048737e+003	1.561716e+003	1.539464e+003	1.376970e+003
907	1.093487e+003	2.429961e+003	2.144557e+003	2.843677e+003	1.643070e+003	2.723798e+003	2.359959e+003	2.159290e+003	2.037860e+003	3.559398e+003	1.728831e+003	3.221681e+003	2.280534e+003	2.976136e+003	1.804502e+003	2.535437e+003	2.567420e+003	3.696322e+003	4.145072e+003	3.761013e+003
908	8.123917e+002	1.581813e+003	1.330438e+003	1.262346e+003	1.086073e+003	1.620967e+003	1.371558e+003	1.145082e+003	1.684852e+003	3.689325e+003	2.284299e+003	2.348699e+003	1.811571e+003	3.890666e+003	2.664352e+003	1.904025e+003	2.052607e+003	3.369417e+003	3.085346e+003	2.745739e+003
909	3.725430e+000	1.224363e+001	2.260303e+001	1.643168e+001	1.611052e+001	1.255264e+001	2.063476e+001	1.129419e+001	1.564955e+001	4.240580e+001	3.912270e+001	2.360367e+001	1.072948e+001	2.578756e+001	2.056173e+001	1.989510e+001	1.239676e+001	1.727361e+001	2.464218e+001	2.549662e+001
910	7.661450e+002	1.144516e+003	1.238418e+003	1.213715e+003	9.580618e+002	1.702791e+003	1.287459e+003	1.885740e+003	5.178219e+003	5.820406e+003	3.853873e+003	3.330616e+003	8.519928e+003	7.731012e+003	4.900514e+003	5.890944e+003	4.282894e+003	5.527078e+003	4.716853e+003	4.286382e+003
911	7.759743e+001	1.326486e+002	1.019898e+002	1.127282e+002	1.353172e+002	2.522824e+002	1.522725e+002	1.767407e+002	2.411071e+002	5.208301e+002	2.872470e+002	3.114034e+002	3.450116e+002	4.613461e+002	2.406771e+002	2.800556e+002	1.917856e+002	3.899663e+002	3.080875e+002	2.629385e+002
912	1.535159e+001	1.474212e+001	1.495605e+001	2.440826e+001	2.086124e+001	1.910358e+001	8.691809e+000	1.863385e+001	2.815792e+001	3.218653e+001	1.196149e+001	3.053823e+001	2.222063e+001	2.787526e+001	8.255053e+000	1.949720e+001	2.052805e+001	2.696459e+001	2.276090e+001	1.836412e+001
913	1.547009e+003	3.733115e+003	2.995539e+003	1.378945e+003	1.712361e+003	3.699597e+003	4.704372e+003	2.031744e+003	2.161490e+003	8.142497e+003	7.550503e+003	3.170262e+003	1.582965e+003	4.313368e+003	3.988372e+003	1.971981e+003	2.386104e+003	5.987093e+003	4.660849e+003	2.615436e+003
914	6.241344e+000	3.480497e+000	7.073460e+000	1.104547e+001	7.432330e+000	6.727069e+000	9.754824e+000	1.277109e+001	3.772516e+001	3.575143e+001	1.291210e+001	3.733815e+001	3.749981e+001	2.589692e+001	1.431694e+001	2.727120e+001	2.097367e+001	2.052680e+001	1.716974e+001	1.318714e+001
915	9.132502e+001	8.031281e+001	1.057571e+002	1.071696e+002	1.825358e+002	1.119858e+002	8.095634e+001	1.046760e+002	7.094639e+001	6.575835e+001	5.360900e+001	7.837286e+001	5.521323e+001	6.789758e+001	4.313508e+001	7.007362e+001	5.567604e+001	2.506355e+001	3.284997e+001	2.036131e+001
916	3.846183e+001	3.781273e+001	4.113278e+001	4.037909e+001	5.378014e+001	3.256944e+001	3.182554e+001	3.277018e+001	4.136239e+001	3.159931e+001	3.850295e+001	5.199511e+001	2.720148e+001	2.365150e+001	2.368910e+001	2.577860e+001	3.594181e+001	2.627809e+001	3.328282e+001	2.948216e+001
917	4.870432e+001	8.623955e+001	8.405057e+001	1.321695e+002	1.011895e+002	1.146064e+002	7.848063e+001	1.098796e+002	1.905048e+002	1.973039e+002	1.260210e+002	2.094707e+002	1.983626e+002	1.871061e+002	1.059316e+002	1.905492e+002	1.319513e+002	1.478311e+002	1.289105e+002	1.532885e+002
918	3.144981e+000	2.820239e+000	3.177971e+000	3.154888e+000	3.550656e+000	2.605146e+000	3.041486e+000	2.805327e+000	5.361870e+000	8.172208e+000	2.720224e+000	5.918229e+000	3.187718e+000	2.445139e+000	2.771626e+000	4.103524e+000	3.011599e+000	3.588095e+000	3.392787e+000	7.228583e+000
919	3.144125e+000	2.823161e+000	3.185748e+000	3.596353e+000	3.558596e+000	2.604617e+000	2.558488e+000	2.806541e+000	3.928035e+000	6.318161e+000	2.721756e+000	7.157840e+000	3.185738e+000	4.021527e+000	2.772992e+000	4.575900e+000	3.018343e+000	5.376748e+000	3.564368e+000	7.250285e+000
920	1.129307e+001	1.730080e+001	1.934762e+001	1.544479e+001	1.872315e+001	1.415788e+001	1.451673e+001	1.376556e+001	3.686755e+001	2.873899e+001	2.191951e+001	2.978804e+001	4.213312e+001	2.740134e+001	2.427741e+001	3.539641e+001	1.797237e+001	2.019441e+001	1.997323e+001	1.920401e+001
921	3.137948e+000	2.825257e+000	3.198320e+000	3.154637e+000	3.569975e+000	2.600328e+000	2.556657e+000	2.805772e+000	3.228985e+000	2.754176e+000	2.722194e+000	2.857459e+000	3.178574e+000	2.453575e+000	2.773241e+000	2.679759e+000	3.029484e+000	2.831852e+000	2.465998e+000	7.283799e+000
922	3.132426e+000	2.824528e+000	3.202944e+000	3.151322e+000	3.573234e+000	2.596490e+000	2.553600e+000	2.803590e+000	3.228100e+000	2.749432e+000	2.720964e+000	2.855184e+000	3.173370e+000	2.454843e+000	2.772059e+000	2.680195e+000	3.033886e+000	2.836738e+000	2.468217e+000	7.295913e+000
923	6.823937e+002	8.868320e+002	9.173474e+002	1.251146e+003	8.818873e+002	9.862384e+002	9.831139e+002	1.083667e+003	6.603221e+002	8.290966e+002	4.126347e+002	9.396472e+002	4.810624e+002	8.319506e+002	6.157201e+002	6.603397e+002	9.673285e+002	1.031287e+003	9.273220e+002	1.147699e+003
924	4.036399e+004	4.676801e+004	4.280890e+004	6.023171e+004	4.303403e+004	4.294316e+004	3.755874e+004	5.483503e+004	7.237608e+004	7.850597e+004	4.498479e+004	7.564111e+004	9.440859e+004	7.849615e+004	4.792555e+004	7.518899e+004	6.637758e+004	7.034433e+004	6.304753e+004	7.937454e+004
925	1.356316e+003	2.022939e+003	1.831743e+003	2.240806e+003	2.040069e+003	2.615499e+003	2.367977e+003	3.189241e+003	3.653033e+003	4.587908e+003	2.853706e+003	3.673176e+003	4.165796e+003	4.914179e+003	3.109687e+003	3.814490e+003	3.914360e+003	4.923161e+003	4.281922e+003	4.744363e+003
926	3.580962e+001	5.801112e+001	5.855541e+001	8.620431e+001	5.835996e+001	7.093309e+001	5.360373e+001	7.053211e+001	1.821170e+002	1.322493e+002	7.788849e+001	1.582574e+002	1.555826e+002	1.359466e+002	7.378098e+001	1.192339e+002	1.151256e+002	1.416667e+002	1.129586e+002	1.481230e+002
927	5.170251e+002	8.033674e+002	8.393766e+002	6.854148e+002	6.328167e+002	8.558574e+002	1.041691e+003	7.956957e+002	6.874317e+002	8.633342e+002	1.158912e+003	1.027845e+003	4.002438e+002	5.718799e+002	6.040669e+002	4.738790e+002	7.496867e+002	9.414379e+002	1.020753e+003	9.035768e+002
928	1.829432e+002	3.047809e+002	2.957727e+002	2.580377e+002	2.882779e+002	3.965281e+002	3.735468e+002	3.158701e+002	3.122103e+002	3.391541e+002	2.590988e+002	3.152360e+002	2.855807e+002	2.978715e+002	2.857788e+002	2.831052e+002	2.595713e+002	3.321355e+002	2.947881e+002	2.751837e+002
929	3.799884e+001	5.578109e+001	4.817074e+001	7.813240e+001	4.968633e+001	4.750663e+001	3.801506e+001	4.535777e+001	1.110592e+002	1.355123e+002	5.797520e+001	1.493171e+002	1.032400e+002	9.705926e+001	4.977907e+001	8.549425e+001	6.439100e+001	7.550247e+001	6.470531e+001	7.208993e+001
930	3.016764e+000	2.761604e+000	3.189967e+000	3.050513e+000	3.525215e+000	2.515422e+000	2.474157e+000	2.735814e+000	3.179945e+000	2.671085e+000	2.671050e+000	2.786371e+000	3.084902e+000	2.429351e+000	2.725899e+000	2.656824e+000	3.029041e+000	2.852497e+000	2.449030e+000	7.245411e+000
931	2.992357e+000	2.745463e+000	3.180614e+000	3.027066e+000	3.507848e+000	2.498204e+000	2.456036e+000	2.720214e+000	3.168089e+000	2.655278e+000	2.659020e+000	2.770127e+000	3.067232e+000	2.420744e+000	2.714815e+000	2.650104e+000	3.022390e+000	2.850851e+000	2.441080e+000	7.217547e+000
932	2.964731e+000	2.726652e+000	3.169553e+000	3.001087e+000	3.488110e+000	2.478737e+000	2.435853e+000	2.702591e+000	3.154314e+000	2.638717e+000	2.645865e+000	2.752472e+000	3.048111e+000	2.410813e+000	2.702831e+000	2.642395e+000	3.014487e+000	2.848240e+000	2.431589e+000	7.183436e+000
933	2.935265e+000	2.707710e+000	3.156315e+000	2.972393e+000	3.465201e+000	2.458433e+000	2.413887e+000	2.683254e+000	3.139414e+000	2.620417e+000	2.631105e+000	2.732859e+000	3.027586e+000	2.399606e+000	2.689416e+000	2.633829e+000	3.005032e+000	2.844512e+000	2.420608e+000	7.142978e+000
934	2.902702e+000	2.685236e+000	3.141006e+000	2.940738e+000	3.439366e+000	2.436217e+000	2.389471e+000	2.662230e+000	3.122599e+000	2.600666e+000	2.614978e+000	2.711077e+000	3.004968e+000	2.386526e+000	2.674607e+000	2.624200e+000	2.993916e+000	2.839909e+000	2.408117e+000	7.097435e+000
935	2.867480e+000	2.660462e+000	3.123845e+000	2.906816e+000	3.411006e+000	2.411812e+000	2.363049e+000	2.638705e+000	3.104178e+000	2.580043e+000	2.597548e+000	2.687657e+000	2.981194e+000	2.372385e+000	2.658843e+000	2.613574e+000	2.981027e+000	2.833694e+000	2.393789e+000	7.045795e+000
936	2.733160e+000	2.380698e+000	2.728704e+000	3.112810e+000	2.992898e+000	2.236957e+000	2.178426e+000	2.466620e+000	2.865739e+000	2.472850e+000	2.384391e+000	2.482644e+000	2.809343e+000	2.099882e+000	2.422787e+000	2.299270e+000	2.711850e+000	2.483986e+000	2.052584e+000	6.126465e+000
937	2.740721e+000	2.382273e+000	2.726459e+000	2.741957e+000	2.992211e+000	2.238718e+000	2.183101e+000	6.698712e+000	2.869202e+000	2.476062e+000	2.378794e+000	2.488573e+000	2.809845e+000	2.104917e+000	2.417785e+000	2.299885e+000	2.704873e+000	2.486129e+000	2.056574e+000	6.123617e+000
938	2.747434e+000	2.383651e+000	2.724104e+000	6.568202e+000	2.991180e+000	2.240523e+000	2.187240e+000	2.467153e+000	2.872398e+000	2.479205e+000	2.373735e+000	2.494162e+000	2.810543e+000	2.109622e+000	2.413277e+000	2.300715e+000	2.697429e+000	2.487995e+000	2.060192e+000	6.120042e+000
939	2.753564e+000	2.384774e+000	2.721786e+000	2.747410e+000	2.989960e+000	2.242246e+000	2.191038e+000	2.467246e+000	2.875445e+000	2.482178e+000	2.369171e+000	2.499152e+000	2.811410e+000	2.113989e+000	2.409330e+000	2.301811e+000	2.690448e+000	2.489728e+000	2.063588e+000	6.115875e+000
940	2.758978e+000	2.385981e+000	2.719499e+000	2.749284e+000	2.988554e+000	2.243951e+000	2.194404e+000	2.467208e+000	2.878277e+000	2.485116e+000	2.365038e+000	2.503784e+000	2.812482e+000	2.117904e+000	2.405938e+000	2.303093e+000	2.683640e+000	2.491317e+000	2.066790e+000	6.111221e+000
941	8.519830e+001	1.002830e+002	1.130217e+002	1.061867e+002	9.046039e+001	1.646784e+002	1.083483e+002	1.196462e+002	2.080178e+002	2.883561e+002	1.303742e+002	1.802676e+002	4.890517e+002	4.035759e+002	2.220333e+002	3.392321e+002	1.880018e+002	1.883208e+002	2.053664e+002	1.874268e+002
942	2.768174e+000	2.863120e+000	6.197614e+000	1.177234e+001	2.985483e+000	5.011986e+000	2.200288e+000	5.646557e+000	6.873978e+000	9.341401e+000	2.358353e+000	1.614838e+001	8.425020e+000	6.802353e+000	2.400756e+000	7.595621e+000	9.787946e+000	5.317220e+000	7.519541e+000	6.101145e+000
943	2.772027e+000	2.388964e+000	2.713113e+000	2.753019e+000	2.983849e+000	2.249061e+000	2.202832e+000	2.467165e+000	2.886018e+000	2.493559e+000	2.355700e+000	2.515723e+000	2.817089e+000	2.128251e+000	2.398900e+000	2.308353e+000	2.665869e+000	2.495281e+000	2.075287e+000	6.095866e+000
944	3.161637e+002	5.810327e+002	5.201785e+002	6.472641e+002	5.017964e+002	7.305186e+002	5.962382e+002	7.811027e+002	9.442337e+002	1.257054e+003	7.320005e+002	1.021217e+003	8.114032e+002	9.450811e+002	5.762762e+002	8.059882e+002	7.395726e+002	1.029117e+003	8.499840e+002	9.255925e+002
945	6.481250e+002	1.059723e+003	9.167324e+002	1.812496e+003	9.545156e+002	1.580394e+003	8.006288e+002	1.597129e+003	3.161154e+003	2.901816e+003	1.248619e+003	3.426203e+003	3.923564e+003	4.073643e+003	1.887251e+003	3.991462e+003	2.345276e+003	2.533783e+003	2.250503e+003	3.068256e+003
946	8.240749e+001	1.423638e+002	1.162719e+002	1.367267e+002	1.974788e+002	2.951370e+002	2.344716e+002	2.338543e+002	2.600248e+002	4.442545e+002	2.548056e+002	2.283050e+002	2.114897e+002	2.904402e+002	1.910525e+002	2.064812e+002	1.767169e+002	3.342321e+002	2.500800e+002	2.346346e+002
947	5.333483e+000	1.437819e+001	1.649022e+001	1.569652e+001	1.334694e+001	1.670653e+001	1.906026e+001	1.824068e+001	2.929883e+001	3.161575e+001	1.820548e+001	3.533975e+001	4.172879e+001	3.699963e+001	2.170432e+001	3.730651e+001	2.310599e+001	2.743013e+001	2.573964e+001	2.088982e+001
948	2.786750e+000	2.394772e+000	2.706064e+000	2.755460e+000	2.977449e+000	2.258991e+000	2.213585e+000	2.468474e+000	2.898056e+000	2.507706e+000	2.349926e+000	2.531293e+000	2.829679e+000	2.141779e+000	2.397205e+000	2.321877e+000	2.644112e+000	2.501431e+000	2.087844e+000	6.072027e+000
949	2.789099e+000	2.396060e+000	2.705410e+000	2.755852e+000	2.976789e+000	2.261348e+000	2.215602e+000	2.469155e+000	2.900593e+000	2.510718e+000	2.350197e+000	2.534106e+000	2.833033e+000	2.144227e+000	2.398293e+000	2.325354e+000	2.641046e+000	2.502760e+000	2.090310e+000	6.068461e+000
950	2.791393e+000	2.397986e+000	2.705108e+000	2.756326e+000	2.976428e+000	2.263912e+000	2.217594e+000	2.470029e+000	2.903143e+000	2.513795e+000	2.350935e+000	2.536893e+000	2.836600e+000	2.146517e+000	2.399834e+000	2.328981e+000	2.638379e+000	2.504162e+000	2.092879e+000	6.065448e+000
951	5.226561e+003	9.877212e+003	6.531019e+003	7.986607e+003	5.471204e+003	1.076984e+004	8.725646e+003	8.338891e+003	4.518541e+003	1.286577e+004	7.179904e+003	6.620455e+003	7.220004e+003	9.879281e+003	6.182501e+003	7.059315e+003	5.402901e+003	1.134074e+004	8.175226e+003	7.923727e+003
952	1.277443e+003	1.764591e+003	1.531628e+003	2.281964e+003	1.564865e+003	2.107170e+003	1.577509e+003	2.136893e+003	2.053348e+003	2.127782e+003	1.263553e+003	2.176326e+003	2.204987e+003	2.368080e+003	1.348634e+003	2.173501e+003	2.203267e+003	2.422636e+003	1.934443e+003	2.391044e+003
953	2.798285e+000	2.404578e+000	2.705835e+000	2.758613e+000	2.977423e+000	2.833361e+000	2.224106e+000	2.474038e+000	2.911617e+000	2.523681e+000	2.355906e+000	2.545393e+000	2.849125e+000	4.743222e+000	2.407200e+000	2.341363e+000	2.633241e+000	2.508950e+000	2.101058e+000	6.060724e+000
954	1.109410e+001	2.568717e+001	2.949640e+001	3.953372e+001	2.122528e+001	3.355216e+001	3.403340e+001	3.826733e+001	8.330867e+001	1.048690e+002	8.898690e+001	7.667136e+001	2.194713e+002	1.776283e+002	1.502942e+002	2.031952e+002	7.620074e+001	1.014599e+002	1.030547e+002	7.698466e+001
955	6.534419e+001	9.892272e+001	1.097897e+002	1.370277e+002	7.682435e+001	1.696227e+002	1.293239e+002	1.600228e+002	1.914330e+002	2.509580e+002	1.323949e+002	1.825445e+002	5.479897e+002	5.455824e+002	3.171274e+002	4.249604e+002	2.162198e+002	3.407476e+002	2.661809e+002	2.629321e+002
956	1.043308e+002	2.307836e+002	1.622617e+002	1.524214e+002	1.248005e+002	2.853196e+002	2.275117e+002	1.751674e+002	3.259283e+002	9.369618e+002	4.870039e+002	3.791462e+002	5.293517e+002	6.278185e+002	3.588646e+002	3.365622e+002	2.543541e+002	5.521877e+002	4.426742e+002	2.995833e+002
957	2.808777e+000	2.417032e+000	2.712630e+000	2.764812e+000	2.984771e+000	2.287627e+000	2.234729e+000	2.482960e+000	2.924808e+000	2.538682e+000	2.368605e+000	2.557974e+000	2.869787e+000	2.164611e+000	2.422919e+000	2.361169e+000	2.632855e+000	2.517215e+000	2.113810e+000	6.066959e+000
958	4.412588e+003	7.777273e+003	7.224066e+003	6.411709e+003	7.956655e+003	9.702937e+003	8.773079e+003	8.050798e+003	1.542328e+004	2.112592e+004	1.953202e+004	1.906279e+004	1.168814e+004	1.666811e+004	1.453023e+004	1.337853e+004	1.370134e+004	2.027563e+004	1.798579e+004	1.601442e+004
959	1.379430e+002	2.019534e+002	2.009735e+002	2.908244e+002	2.244307e+002	2.664242e+002	1.977769e+002	2.713681e+002	4.879212e+002	5.758512e+002	2.338934e+002	4.666434e+002	7.268937e+002	5.896691e+002	2.683012e+002	4.334944e+002	4.083830e+002	5.606932e+002	3.712142e+002	5.368160e+002
960	1.205648e+003	2.404867e+003	1.976733e+003	2.033508e+003	1.821311e+003	2.800126e+003	2.434665e+003	2.373901e+003	3.382450e+003	5.201580e+003	4.484563e+003	4.545172e+003	3.595235e+003	4.892887e+003	4.046115e+003	3.638872e+003	3.582076e+003	5.348786e+003	4.952978e+003	4.325627e+003
961	7.272757e+003	6.884513e+003	8.366415e+003	4.273393e+003	7.795195e+003	5.645917e+003	6.593231e+003	5.266738e+003	7.617453e+003	7.255615e+003	1.043331e+004	8.536930e+003	6.179336e+003	7.606947e+003	1.031521e+004	8.175853e+003	8.571904e+003	8.634907e+003	8.854917e+003	7.060617e+003
962	9.065904e+001	1.151375e+002	1.271673e+002	1.696516e+002	1.115496e+002	1.463908e+002	1.206199e+002	1.582184e+002	9.216759e+001	1.534014e+002	9.140525e+001	1.394980e+002	1.107713e+002	1.287361e+002	8.160522e+001	1.280815e+002	7.787414e+001	9.364535e+001	8.809482e+001	1.200833e+002
963	7.142045e+002	1.092843e+003	1.019584e+003	1.319301e+003	1.170684e+003	1.412274e+003	1.092659e+003	1.498576e+003	3.142398e+003	3.754956e+003	2.129995e+003	3.319383e+003	3.050747e+003	3.231090e+003	1.859928e+003	2.715835e+003	2.324496e+003	2.925596e+003	2.668105e+003	3.201206e+003
964	2.836110e+000	2.452268e+000	4.243425e+000	2.789505e+000	3.017859e+000	2.323746e+000	2.262332e+000	2.510480e+000	2.955812e+000	1.017300e+001	4.943822e+000	2.586893e+000	2.916536e+000	2.188923e+000	3.986849e+000	2.403767e+000	2.650422e+000	3.101124e+000	2.143860e+000	1.916685e+001
965	2.841261e+000	2.458383e+000	2.747379e+000	2.794635e+000	3.463976e+000	2.330016e+000	2.267474e+000	2.515783e+000	2.961265e+000	2.940344e+000	2.413237e+000	5.644815e+000	2.924116e+000	9.721246e+000	2.472212e+000	1.078540e+001	2.654994e+000	2.542741e+000	2.149216e+000	2.779248e+001
966	3.520736e+001	5.598686e+001	6.359691e+001	4.374413e+001	4.892487e+001	7.084225e+001	5.532177e+001	6.310648e+001	3.583828e+002	5.309818e+002	3.188018e+002	2.968640e+002	4.426432e+002	5.828551e+002	4.755637e+002	4.572588e+002	3.588416e+002	4.724179e+002	3.936703e+002	3.450742e+002
967	1.998866e+003	2.715699e+003	2.473657e+003	2.728637e+003	2.269468e+003	3.355652e+003	2.593902e+003	4.739694e+003	3.651056e+003	5.204414e+003	2.781339e+003	4.491424e+003	4.979624e+003	5.211004e+003	2.699666e+003	4.530661e+003	3.892455e+003	5.047596e+003	4.179142e+003	5.063366e+003
968	4.595713e+002	2.718407e+002	4.435946e+002	1.988757e+002	6.274860e+002	2.091731e+002	3.079920e+002	2.298743e+002	2.998920e+002	8.521137e+001	2.362433e+002	2.992452e+002	1.272476e+002	1.152157e+002	2.657072e+002	2.197536e+002	2.823744e+002	1.648509e+002	2.187934e+002	2.016685e+002
969	1.755055e+001	3.422809e+001	3.483092e+001	6.020244e+001	3.279045e+001	5.218683e+001	3.627599e+001	4.649104e+001	6.295051e+001	8.837015e+001	3.943379e+001	7.979308e+001	1.129654e+002	1.128226e+002	7.109726e+001	1.054371e+002	1.353949e+002	1.970848e+002	1.380233e+002	1.872388e+002
970	6.260382e+001	1.574971e+002	1.272430e+002	1.615940e+002	5.591115e+001	1.149339e+002	7.021456e+001	1.055864e+002	1.348964e+002	3.503718e+002	1.529824e+002	1.612032e+002	3.863522e+002	4.652823e+002	2.372202e+002	2.509689e+002	1.131569e+002	1.905933e+002	1.475490e+002	1.661420e+002
971	1.063929e+004	1.569381e+004	1.178388e+004	1.000155e+004	9.213983e+003	1.483073e+004	1.409751e+004	1.212965e+004	1.345814e+004	2.980230e+004	2.779112e+004	2.061721e+004	2.286693e+004	2.592591e+004	2.037557e+004	1.708023e+004	1.712864e+004	3.126868e+004	2.581947e+004	2.357328e+004
972	1.764270e+001	1.650339e+001	2.154990e+001	3.514104e+001	2.937998e+001	2.569524e+001	1.833611e+001	3.981865e+001	5.820082e+001	4.823765e+001	2.829799e+001	5.792159e+001	8.467275e+001	4.300598e+001	2.936951e+001	4.276332e+001	8.130932e+001	7.886124e+001	5.774425e+001	1.012052e+002
973	2.895525e+000	2.523248e+000	2.811962e+000	4.243060e+000	3.101805e+000	3.097691e+000	2.319617e+000	2.569165e+000	1.205499e+001	9.711547e+000	2.789039e+000	5.727104e+000	1.169264e+001	1.155694e+001	5.287991e+000	3.667653e+000	4.656823e+000	7.132918e+000	5.000466e+000	1.014016e+001
974	2.484194e+002	4.342982e+002	3.855696e+002	4.759146e+002	3.837971e+002	5.735841e+002	4.835972e+002	5.526175e+002	1.101863e+003	1.337441e+003	8.704990e+002	1.160320e+003	8.796889e+002	9.198888e+002	5.997568e+002	7.617704e+002	7.397104e+002	1.015210e+003	8.610425e+002	9.106361e+002
975	1.329410e+004	3.139987e+003	6.926567e+003	2.482561e+003	3.846395e+003	1.538530e+003	1.597962e+003	2.097922e+003	1.060061e+004	1.844864e+003	3.603713e+003	6.572277e+003	2.343947e+003	1.609074e+003	6.544501e+003	4.428636e+003	1.031095e+004	5.510012e+003	6.586730e+003	7.432502e+003
976	2.921529e+000	5.832277e+000	8.236722e+000	1.118508e+001	5.883484e+000	1.364420e+001	6.874101e+000	1.135335e+001	2.685119e+001	2.340110e+001	1.445713e+001	2.625405e+001	1.759313e+001	2.776306e+001	1.230247e+001	2.601029e+001	3.303370e+001	2.475480e+001	2.404416e+001	3.260888e+001
977	2.269361e+001	2.138704e+001	2.500011e+001	2.388022e+001	5.214988e+001	1.873091e+001	2.560696e+001	2.331182e+001	7.121129e+001	3.133635e+001	4.487797e+001	6.846305e+001	5.711786e+001	6.503889e+001	4.167895e+001	5.171546e+001	6.605099e+001	4.117232e+001	5.025039e+001	5.518269e+001
978	2.411159e+001	3.634659e+001	3.807474e+001	5.930543e+001	2.971051e+001	3.375627e+001	2.732057e+001	4.082404e+001	4.401161e+001	4.226893e+001	2.926401e+001	6.101225e+001	5.403059e+001	7.076878e+001	4.131921e+001	6.686245e+001	2.546969e+001	4.045259e+001	3.025159e+001	3.931467e+001
979	2.950296e+000	2.584640e+000	2.878184e+000	2.914445e+000	3.605590e+000	2.441700e+000	2.836199e+000	2.620507e+000	3.059558e+000	4.660222e+000	2.536233e+000	2.689468e+000	3.345935e+000	3.641745e+000	2.597651e+000	2.520101e+000	2.760658e+000	3.036541e+000	2.249109e+000	1.617192e+001
980	1.172383e+001	3.120758e+001	2.706767e+001	5.091379e+001	2.355885e+001	2.494394e+001	1.552323e+001	2.679387e+001	7.530465e+001	7.453104e+001	1.664397e+001	9.064177e+001	6.255060e+001	4.530065e+001	1.503538e+001	4.673623e+001	5.035336e+001	6.715299e+001	6.159450e+001	9.320904e+001
981	5.302400e+003	2.500315e+003	4.286955e+003	3.553269e+003	4.276565e+003	1.100698e+003	1.652968e+003	9.760780e+002	1.949992e+003	2.352053e+003	2.408494e+003	2.864216e+003	1.797274e+002	6.124329e+002	7.087242e+002	3.175024e+002	1.237022e+003	1.056047e+003	9.420674e+002	8.487689e+002
983	2.991223e+000	2.630349e+000	2.928754e+000	2.961478e+000	3.246067e+000	2.478578e+000	2.408163e+000	2.658195e+000	3.093303e+000	2.690774e+000	2.576187e+000	2.724325e+000	3.085938e+000	2.306406e+000	2.636610e+000	2.553229e+000	2.802902e+000	2.653217e+000	2.285544e+000	6.573767e+000
984	7.105105e+003	1.081726e+004	8.720113e+003	9.757601e+003	9.913783e+003	1.331928e+004	1.346995e+004	1.327656e+004	8.748756e+003	1.221663e+004	1.091874e+004	1.138812e+004	7.337026e+003	9.425520e+003	7.914713e+003	8.351187e+003	1.034186e+004	1.403814e+004	1.164765e+004	1.186766e+004
985	5.524150e+002	8.853343e+002	1.098596e+003	7.521925e+002	1.341589e+003	2.095926e+003	2.656652e+003	1.611648e+003	9.711270e+002	1.307361e+003	1.750489e+003	1.158221e+003	6.461202e+002	8.199251e+002	9.209326e+002	7.651555e+002	9.544189e+002	1.266984e+003	1.326091e+003	1.131087e+003
986	2.052756e+001	3.025706e+001	2.686406e+001	4.554562e+001	3.663305e+001	5.396172e+001	3.127261e+001	4.558644e+001	5.094884e+001	5.949382e+001	3.893098e+001	5.598948e+001	8.183578e+001	9.725698e+001	5.209615e+001	6.697163e+001	6.641885e+001	8.293157e+001	6.740030e+001	7.883584e+001
987	6.366570e+001	1.008806e+002	9.221767e+001	1.357566e+002	9.299171e+001	1.263590e+002	8.076925e+001	1.394765e+002	3.803518e+002	3.546817e+002	1.581551e+002	3.242530e+002	4.908411e+002	4.538452e+002	2.318202e+002	4.030820e+002	3.277570e+002	3.130644e+002	2.923309e+002	3.915491e+002
988	3.043811e+000	4.679675e+000	4.778414e+000	6.470342e+000	5.324125e+000	5.333864e+000	2.456727e+000	3.515433e+000	2.482515e+001	3.531836e+001	8.047562e+000	3.352943e+001	2.311570e+001	2.337604e+001	2.683550e+000	2.123125e+001	3.826599e+001	2.114241e+001	1.915223e+001	3.194925e+001
989	3.054060e+000	2.700173e+000	3.010271e+000	3.035613e+000	3.347452e+000	2.531942e+000	2.466242e+000	3.212098e+000	3.144388e+000	2.727855e+000	2.634094e+000	2.777657e+000	3.136580e+000	2.354866e+000	2.692518e+000	2.600680e+000	2.870323e+000	2.702536e+000	2.342651e+000	5.226710e+001
990	3.064118e+000	2.711522e+000	3.023898e+000	3.047243e+000	3.364331e+000	4.516607e+000	2.475675e+000	5.479350e+000	3.152575e+000	3.516185e+000	2.643001e+000	4.264689e+000	3.143970e+000	5.998781e+000	4.637009e+000	4.794595e+000	2.881880e+000	2.711078e+000	3.214189e+000	1.032264e+001
991	3.073610e+000	2.722624e+000	3.037617e+000	3.059092e+000	3.381377e+000	2.548144e+000	2.484611e+000	2.732866e+000	3.160487e+000	2.738417e+000	2.651853e+000	2.794476e+000	3.150990e+000	2.370898e+000	2.709244e+000	2.623165e+000	3.697447e+000	2.719429e+000	2.361701e+000	1.624683e+001
992	2.816880e+001	5.861840e+001	5.096929e+001	5.844451e+001	5.219537e+001	6.125519e+001	4.800280e+001	5.976830e+001	1.120568e+002	1.493281e+002	7.897374e+001	1.057304e+002	1.106596e+002	1.344459e+002	9.382856e+001	1.261965e+002	1.047995e+002	1.561125e+002	1.120065e+002	1.280955e+002
993	2.820158e+002	4.713143e+002	4.156924e+002	6.034301e+002	4.584276e+002	6.252839e+002	4.373777e+002	6.494505e+002	1.011001e+003	1.060175e+003	5.005378e+002	8.847391e+002	9.733560e+002	1.033319e+003	5.460138e+002	8.303793e+002	7.423589e+002	9.157312e+002	7.398050e+002	9.730359e+002
994	2.585566e+002	3.178921e+002	3.059626e+002	4.130389e+002	3.427639e+002	4.106611e+002	3.249300e+002	4.149973e+002	2.811669e+002	2.979612e+002	2.357392e+002	3.162238e+002	2.829974e+002	2.964425e+002	1.986578e+002	2.897887e+002	3.113395e+002	3.386999e+002	3.044035e+002	3.500049e+002
995	3.108105e+000	2.763764e+000	3.090613e+000	3.102037e+000	3.446044e+000	2.575593e+000	2.517764e+000	2.764589e+000	4.802760e+000	2.755270e+000	2.682916e+000	5.281106e+000	4.930396e+000	3.261104e+000	2.738546e+000	2.734209e+000	4.265109e+000	6.252971e+000	2.397814e+000	8.170737e+000
996	7.565787e+000	1.539042e+001	8.001720e+000	1.612874e+001	9.739239e+000	1.695732e+001	1.268539e+001	9.377729e+000	1.685857e+001	2.811223e+001	1.873660e+001	2.141826e+001	7.104335e+000	1.612744e+001	1.101028e+001	7.409803e+000	7.231469e+000	2.109690e+001	1.686603e+001	1.066267e+001
997	2.086730e+003	2.949456e+003	2.849258e+003	1.813570e+003	3.132064e+003	3.220433e+003	4.470998e+003	3.309302e+003	8.862111e+003	1.392727e+004	2.424244e+004	1.066935e+004	3.648514e+003	5.725851e+003	9.229320e+003	4.730292e+003	6.110157e+003	9.491981e+003	9.072776e+003	6.771917e+003
998	4.781703e+002	7.144143e+002	5.760544e+002	7.291214e+002	5.765160e+002	8.970572e+002	7.047253e+002	8.432026e+002	7.152243e+002	1.201991e+003	7.708628e+002	8.735202e+002	8.564167e+002	8.743436e+002	5.447123e+002	7.248748e+002	7.281334e+002	1.038275e+003	8.730570e+002	8.536907e+002
999	1.469302e+002	9.617589e+001	1.066523e+002	6.418738e+001	1.807025e+002	7.964406e+001	9.462520e+001	8.281597e+001	1.854945e+002	3.529021e+001	1.254359e+002	1.526907e+002	5.870589e+001	5.555442e+001	7.802969e+001	4.556198e+001	1.861788e+002	1.028982e+002	1.483370e+002	1.284258e+002
1000	3.135001e+000	2.802391e+000	3.148650e+000	3.140802e+000	4.130445e+000	2.597006e+000	2.546562e+000	2.792836e+000	3.217205e+000	4.772959e+000	2.710648e+000	2.851630e+000	3.188623e+000	2.432896e+000	2.764188e+000	2.666111e+000	2.985963e+000	2.792379e+000	2.436033e+000	7.158483e+000
1001	1.109138e+003	1.941470e+003	1.749680e+003	1.675153e+003	1.533202e+003	2.360392e+003	2.046872e+003	1.940628e+003	3.325940e+003	5.276240e+003	4.049096e+003	4.830974e+003	2.873077e+003	3.923841e+003	3.007023e+003	3.010160e+003	3.047883e+003	4.860888e+003	4.273458e+003	4.183954e+003
1002	4.639596e+000	2.812368e+000	4.285711e+000	3.149195e+000	3.535353e+000	6.248789e+000	3.305528e+000	2.799021e+000	3.224012e+000	4.968345e+000	2.717025e+000	2.857444e+000	3.188776e+000	2.442433e+000	2.770030e+000	2.672892e+000	4.087219e+000	3.117551e+000	4.122621e+000	7.208945e+000
1003	6.343380e+001	6.505418e+001	6.240321e+001	7.461228e+001	5.631242e+001	5.070063e+001	4.751259e+001	6.398404e+001	1.238910e+002	9.314366e+001	6.675528e+001	1.260523e+002	7.371124e+001	7.109988e+001	4.834280e+001	7.633745e+001	7.840576e+001	6.920165e+001	6.711993e+001	8.301210e+001
1004	1.711907e+004	2.784420e+004	2.786035e+004	3.012826e+004	1.629047e+004	2.674182e+004	2.183519e+004	3.827052e+004	3.219172e+004	3.492678e+004	2.249996e+004	2.519852e+004	3.934836e+004	3.186701e+004	1.825522e+004	2.302250e+004	3.265696e+004	3.929085e+004	3.315096e+004	3.588190e+004
1005	3.134332e+000	3.293539e+000	3.189520e+000	3.151582e+000	9.497712e+000	2.596863e+000	3.757982e+000	5.367392e+000	1.693472e+001	1.110259e+001	6.287627e+000	8.482585e+000	6.669598e+000	9.019800e+000	7.939783e+000	1.030992e+001	1.022666e+001	5.062000e+000	8.745682e+000	7.267780e+000
1006	6.364205e+000	1.217646e+001	1.314239e+001	2.100604e+001	2.548117e+001	4.013131e+001	2.029271e+001	3.224787e+001	2.329995e+001	3.602586e+001	2.720025e+000	2.676694e+001	3.049827e+001	2.819134e+001	1.250743e+001	3.230045e+001	1.574619e+001	1.286808e+001	2.040922e+001	1.099789e+001
1007	3.123387e+000	2.818476e+000	3.199010e+000	3.145183e+000	3.563672e+000	2.589606e+000	2.547997e+000	2.797259e+000	3.227070e+000	2.748042e+000	2.718399e+000	3.114407e+000	3.672909e+000	2.454672e+000	2.770797e+000	2.680015e+000	3.029169e+000	2.834252e+000	2.465741e+000	7.292222e+000
1008	4.543190e+002	9.044906e+002	9.285814e+002	7.440680e+002	7.322265e+002	1.277037e+003	1.536402e+003	9.850219e+002	2.369537e+003	3.156634e+003	3.399309e+003	2.188534e+003	1.805774e+003	2.505303e+003	2.320466e+003	2.022013e+003	1.591649e+003	2.669955e+003	2.919102e+003	1.753374e+003
1009	5.016765e+000	1.860468e+001	9.382587e+000	3.131168e+000	3.563085e+000	5.732656e+000	4.795228e+000	5.373292e+000	2.339158e+001	3.463557e+001	2.958771e+001	1.919439e+001	1.173108e+001	2.711574e+001	1.622135e+001	1.324523e+001	1.128473e+001	2.715891e+001	2.359647e+001	7.301305e+000
1010	3.093384e+000	2.805542e+000	3.203688e+000	3.646637e+000	3.559665e+000	2.568724e+000	2.528880e+000	2.781451e+000	4.958398e+000	2.726385e+000	2.707223e+000	3.435377e+000	4.329958e+000	5.144563e+000	2.760233e+000	2.676296e+000	3.034813e+000	2.844406e+000	2.465742e+000	7.300182e+000
1011	1.203680e+001	5.561215e+000	1.081930e+001	4.323681e+000	1.811979e+001	2.001355e+001	2.032543e+001	1.500278e+001	1.305113e+001	7.338767e+000	9.347350e+000	1.294822e+001	8.458817e+000	1.438675e+001	1.041708e+001	1.151900e+001	1.238787e+001	7.607720e+000	1.146042e+001	7.294669e+000
1012	7.763656e+004	1.385455e+005	1.172134e+005	9.306107e+004	1.021274e+005	1.145008e+005	1.223876e+005	9.265820e+004	7.268099e+004	1.646261e+005	1.314149e+005	5.969553e+004	7.975929e+004	1.088086e+005	8.907824e+004	7.863994e+004	1.061439e+005	1.951083e+005	1.481877e+005	1.185157e+005
1013	4.637638e+002	7.478225e+002	6.563282e+002	9.043614e+002	7.193026e+002	1.027052e+003	8.525237e+002	1.104030e+003	1.377834e+003	2.022463e+003	1.092431e+003	1.632623e+003	1.534647e+003	2.005717e+003	1.119801e+003	1.599555e+003	1.242932e+003	1.613958e+003	1.328546e+003	1.494023e+003
1014	8.883008e+001	1.049022e+002	1.330513e+002	1.788668e+002	1.670889e+002	2.071188e+002	1.557996e+002	1.920264e+002	2.594407e+002	2.529263e+002	1.104060e+002	1.845486e+002	4.557077e+002	4.316994e+002	2.330720e+002	4.259014e+002	2.911090e+002	3.259354e+002	2.620650e+002	3.330307e+002
1015	3.000687e+000	2.750173e+000	3.180103e+000	3.036686e+000	3.506662e+000	2.504176e+000	2.462980e+000	2.724916e+000	3.175128e+000	2.666529e+000	2.664740e+000	2.780907e+000	3.078948e+000	2.425253e+000	2.721006e+000	2.654156e+000	3.020306e+000	2.846941e+000	2.442512e+000	7.225486e+000
1016	2.975286e+000	2.733037e+000	3.170092e+000	3.012547e+000	3.488396e+000	2.485422e+000	2.444171e+000	2.708518e+000	3.162836e+000	2.650642e+000	2.652277e+000	2.764421e+000	3.061030e+000	2.416239e+000	2.709772e+000	2.647150e+000	3.013172e+000	2.844856e+000	2.433798e+000	7.194335e+000
1017	2.947027e+000	2.714278e+000	3.158042e+000	2.985101e+000	3.467220e+000	2.466642e+000	2.423228e+000	2.690474e+000	3.148804e+000	2.633331e+000	2.637595e+000	2.745461e+000	3.041044e+000	2.405524e+000	2.696950e+000	2.639125e+000	3.004651e+000	2.841524e+000	2.423749e+000	7.157330e+000
1018	2.916048e+000	2.693232e+000	3.144243e+000	2.955578e+000	3.443619e+000	2.444679e+000	2.400180e+000	2.670082e+000	3.133093e+000	2.614803e+000	2.623431e+000	2.725284e+000	3.019984e+000	2.393680e+000	2.683204e+000	2.630133e+000	2.994351e+000	2.837379e+000	2.411868e+000	7.114016e+000
1019	2.882895e+000	2.669875e+000	3.127971e+000	2.923016e+000	3.416408e+000	2.421974e+000	2.375275e+000	2.648284e+000	2.649552e+001	2.594487e+000	2.606360e+000	2.702740e+000	2.997135e+000	2.380143e+000	2.667884e+000	2.620243e+000	2.982524e+000	2.832202e+000	2.398744e+000	7.064863e+000
1020	1.677061e+001	2.644750e+000	3.109657e+000	2.887427e+000	5.364857e+000	2.398477e+000	2.347555e+000	2.624309e+000	3.096475e+000	2.572860e+000	2.588490e+000	2.678171e+000	2.972446e+000	2.365089e+000	2.651332e+000	2.609045e+000	2.968994e+000	2.825756e+000	3.257163e+000	7.010028e+000
1021	2.727486e+000	2.378976e+000	2.727641e+000	2.735381e+000	2.991057e+000	2.234582e+000	2.175553e+000	1.004176e+001	2.865250e+000	2.473505e+000	2.388804e+000	2.482015e+000	2.812409e+000	2.098241e+000	2.427466e+000	2.300992e+000	4.407681e+000	2.479623e+000	2.050155e+000	6.127634e+000
1022	2.735235e+000	2.380562e+000	2.725315e+000	2.739168e+000	2.990369e+000	2.236447e+000	2.180301e+000	2.465928e+000	2.868719e+000	2.476713e+000	2.383065e+000	2.488179e+000	2.812680e+000	2.103514e+000	2.422072e+000	2.301417e+000	2.705235e+000	2.481828e+000	2.054188e+000	6.125113e+000
1023	2.742263e+000	2.381919e+000	2.722936e+000	2.742320e+000	2.989351e+000	2.238170e+000	2.184619e+000	2.466061e+000	2.871992e+000	2.479864e+000	2.377625e+000	2.493832e+000	2.813159e+000	2.108354e+000	2.417221e+000	2.302100e+000	2.697741e+000	2.483747e+000	2.057899e+000	6.121840e+000
1024	2.748532e+000	4.743897e+000	2.720544e+000	2.744873e+000	2.988107e+000	2.239831e+000	2.188477e+000	2.466085e+000	2.874957e+000	2.482725e+000	2.372613e+000	2.498956e+000	2.813786e+000	2.112751e+000	2.412965e+000	2.303033e+000	2.690603e+000	2.485572e+000	2.061431e+000	6.117786e+000
1025	2.754086e+000	2.384162e+000	2.718098e+000	2.746962e+000	2.986612e+000	2.241422e+000	2.191944e+000	2.466015e+000	2.877756e+000	2.485615e+000	2.368127e+000	2.503780e+000	2.814608e+000	2.116867e+000	2.409176e+000	2.304144e+000	2.683847e+000	2.487192e+000	2.064635e+000	6.113306e+000
1026	8.866603e+003	7.587909e+003	8.904080e+003	9.331352e+003	8.783611e+003	8.505119e+003	8.979758e+003	9.175937e+003	3.145846e+004	3.027468e+004	2.694752e+004	3.116613e+004	4.476273e+004	2.934267e+004	2.867799e+004	3.390615e+004	2.859621e+004	2.856482e+004	2.416646e+004	2.984308e+004
1027	1.009393e+001	1.788350e+001	2.042021e+001	3.308764e+001	6.830408e+000	8.435514e+000	3.979170e+000	8.312473e+000	6.919582e+001	5.954696e+001	3.927358e+001	6.809833e+001	4.998725e+001	6.079482e+001	2.806002e+001	4.757426e+001	8.622214e+001	9.800792e+001	8.425646e+001	9.685490e+001
1028	2.767558e+000	2.386847e+000	2.711310e+000	5.255832e+000	2.981485e+000	2.246122e+000	8.776782e+000	3.945243e+001	2.885373e+000	4.933921e+000	2.357717e+000	4.166549e+000	2.818486e+000	2.523323e+000	2.401101e+000	4.212282e+000	2.665439e+000	2.886651e+000	2.073176e+000	6.097908e+000
1029	4.052332e+002	4.513784e+002	4.394643e+002	6.380018e+002	4.496091e+002	5.241326e+002	3.992192e+002	6.309009e+002	6.568595e+002	6.046071e+002	3.593473e+002	6.655106e+002	6.652529e+002	5.696188e+002	3.412235e+002	5.953781e+002	7.005190e+002	6.663727e+002	5.961690e+002	7.653754e+002
1030	2.774266e+000	2.388517e+000	3.201217e+000	4.148048e+000	2.977736e+000	2.249469e+000	2.204964e+000	2.465462e+000	2.889971e+000	3.510031e+000	5.053696e+000	2.522592e+000	2.155252e+001	1.938509e+001	9.574020e+000	1.817894e+001	4.683736e+000	2.493850e+000	3.000723e+000	6.087202e+000
1031	7.877713e+001	1.138124e+002	1.158259e+002	2.307289e+002	9.641368e+001	1.262497e+002	8.811613e+001	2.061507e+002	3.496605e+002	3.298496e+002	1.384454e+002	4.381086e+002	2.393588e+002	2.624464e+002	1.474682e+002	2.753271e+002	2.904407e+002	2.444141e+002	2.508389e+002	3.163066e+002
1032	2.779777e+000	2.390845e+000	2.704373e+000	2.752664e+000	2.974767e+000	2.253155e+000	2.209004e+000	2.465734e+000	2.894497e+000	2.504365e+000	2.350691e+000	2.528564e+000	2.826999e+000	2.138448e+000	2.397487e+000	2.318410e+000	2.646139e+000	2.496236e+000	2.083178e+000	6.077172e+000
1033	2.633588e+002	4.891119e+002	4.766197e+002	3.988527e+002	2.231349e+002	3.991331e+002	4.705168e+002	3.143140e+002	2.647685e+002	8.015963e+002	4.638583e+002	3.109533e+002	2.421788e+002	3.640869e+002	2.485347e+002	2.414012e+002	1.441743e+002	2.719815e+002	2.139339e+002	1.409070e+002
1034	6.181741e+001	1.559505e+002	1.552614e+002	1.472778e+002	1.194106e+002	2.115749e+002	2.239542e+002	1.697644e+002	3.628244e+002	5.326516e+002	5.212652e+002	4.417610e+002	3.281393e+002	4.560245e+002	3.840499e+002	3.091707e+002	2.758414e+002	3.890620e+002	4.449620e+002	3.498090e+002
1035	2.786747e+000	2.394465e+000	2.701731e+000	4.858012e+000	2.971834e+000	3.174265e+000	2.214597e+000	3.863072e+000	3.509271e+000	6.667551e+000	5.368955e+000	5.696427e+000	1.014496e+001	9.913805e+000	1.600197e+001	8.988985e+000	7.331468e+000	5.977109e+000	3.344468e+000	6.065387e+000
1036	2.788934e+000	2.396406e+000	2.701475e+000	2.753789e+000	2.971490e+000	2.262286e+000	2.216557e+000	2.468087e+000	2.904122e+000	2.515904e+000	2.351336e+000	2.539570e+000	2.839877e+000	2.148084e+000	2.401573e+000	2.331828e+000	2.633572e+000	2.501526e+000	2.092961e+000	6.062491e+000
1037	2.446210e+001	3.293359e+001	3.910489e+001	3.864619e+001	3.930688e+001	4.015980e+001	3.145836e+001	5.113759e+001	6.821420e+001	9.292499e+001	6.624934e+001	5.646698e+001	5.887102e+001	7.552052e+001	4.305565e+001	5.555148e+001	4.250681e+001	5.181291e+001	4.261594e+001	3.907571e+001
1038	2.793172e+000	2.400580e+000	2.893091e+000	3.846880e+000	2.971810e+000	1.572618e+001	2.220665e+000	2.470499e+000	5.211616e+000	1.891453e+001	8.410066e+000	2.545063e+000	3.512532e+000	9.821421e+000	6.012094e+000	6.271309e+000	2.630087e+000	2.504430e+000	2.098286e+000	6.059098e+000
1039	1.190770e+001	1.738431e+001	1.849046e+001	2.764983e+001	1.098144e+001	1.956482e+001	1.562477e+001	1.978391e+001	5.766279e+001	4.765237e+001	2.276183e+001	4.345006e+001	4.479591e+001	4.190347e+001	2.448953e+001	5.342121e+001	4.449015e+001	5.042521e+001	4.230608e+001	4.099735e+001
1040	1.604492e+001	3.290780e+001	3.530071e+001	4.290817e+001	3.525974e+001	6.149635e+001	3.317301e+001	4.893818e+001	9.667294e+001	9.595079e+001	6.641200e+001	1.136562e+002	1.013858e+002	1.043337e+002	7.083410e+001	1.161400e+002	7.078854e+001	7.792672e+001	7.372625e+001	8.070088e+001
1041	5.953784e+002	5.338749e+002	7.490897e+002	6.661013e+002	7.076370e+002	5.594522e+002	7.081507e+002	6.779367e+002	7.943238e+002	1.152707e+003	7.472314e+002	7.851170e+002	6.276015e+002	8.983341e+002	5.620932e+002	7.061753e+002	5.988232e+002	7.707739e+002	5.069841e+002	5.510112e+002
1042	2.972767e+002	3.854929e+002	3.753835e+002	4.211988e+002	3.835487e+002	4.685424e+002	4.363069e+002	4.312317e+002	7.669689e+002	7.513087e+002	5.608989e+002	7.523533e+002	8.156573e+002	8.486348e+002	7.153839e+002	8.593606e+002	5.928251e+002	6.413420e+002	6.206805e+002	5.763090e+002
1043	2.805593e+000	5.303577e+000	8.144675e+000	1.005610e+001	1.090044e+001	1.383755e+001	8.097858e+000	1.415901e+001	2.639852e+001	3.736007e+001	1.111301e+001	2.970354e+001	3.358813e+001	3.939210e+001	2.610514e+001	3.317941e+001	1.893965e+001	2.170541e+001	1.894473e+001	1.091969e+001
1044	2.808697e+000	2.419910e+000	2.712952e+000	2.764793e+000	2.983256e+000	2.290332e+000	2.236686e+000	2.484304e+000	2.929428e+000	2.544657e+000	2.374192e+000	2.563962e+000	2.879079e+000	3.164403e+000	2.430714e+000	2.369744e+000	2.630646e+000	2.517095e+000	2.117790e+000	6.070851e+000
1045	2.578103e+002	5.486258e+002	4.768051e+002	5.505251e+002	3.880181e+002	7.522935e+002	6.385539e+002	8.522715e+002	1.550811e+003	2.331603e+003	1.330413e+003	1.251350e+003	1.872612e+003	1.666673e+003	9.087374e+002	1.262516e+003	1.160468e+003	1.937989e+003	1.485657e+003	1.433706e+003
1046	2.815693e+000	5.362637e+000	2.720145e+000	2.770877e+000	2.991155e+000	2.299914e+000	2.243862e+000	2.491266e+000	2.937624e+000	2.553410e+000	2.384088e+000	2.571649e+000	2.891721e+000	2.175439e+000	2.441976e+000	2.381449e+000	2.634692e+000	2.522791e+000	2.125784e+000	6.083381e+000
1047	2.819547e+000	9.153905e+000	1.112479e+001	8.741246e+000	4.795031e+000	1.089416e+001	1.209506e+001	1.044684e+001	2.196888e+001	2.878691e+001	1.714602e+001	2.691658e+001	1.987743e+001	2.694808e+001	1.167660e+001	1.996973e+001	1.599155e+001	1.991129e+001	1.354074e+001	1.592523e+001
1048	7.701252e+003	5.995460e+003	5.364415e+003	4.079067e+003	2.816977e+003	2.345402e+003	2.367679e+003	2.467905e+003	2.550768e+003	1.470403e+003	2.023206e+003	2.540747e+003	2.622720e+003	2.564831e+003	3.517973e+003	3.244661e+003	3.034141e+003	2.829296e+003	2.598767e+003	2.847146e+003
1049	1.020234e+002	1.554415e+002	1.720692e+002	2.090840e+002	1.992269e+002	2.159326e+002	1.954459e+002	2.519273e+002	2.830455e+002	2.643034e+002	1.995911e+002	3.154061e+002	4.636868e+002	3.708079e+002	2.500628e+002	3.581342e+002	2.790676e+002	3.197199e+002	2.841769e+002	3.441967e+002
1050	1.981959e+001	3.951495e+001	2.965014e+001	4.829645e+001	1.091622e+001	2.151038e+001	1.506445e+001	2.436626e+001	7.842949e+001	7.240102e+001	3.109406e+001	7.652626e+001	9.627765e+001	8.574252e+001	4.758044e+001	8.642193e+001	6.086728e+001	5.844784e+001	6.154132e+001	8.853033e+001
1051	2.838411e+000	2.458010e+000	2.746018e+000	2.793367e+000	5.705779e+000	1.210163e+001	2.757814e+000	8.223115e+000	2.962156e+000	2.618837e+000	2.415273e+000	2.594859e+000	1.056639e+001	1.471882e+001	5.141723e+000	1.132239e+001	1.982184e+001	2.060945e+001	9.858068e+000	2.676226e+001
1052	8.710577e+001	1.316158e+002	1.161160e+002	2.045090e+002	7.773291e+001	1.112236e+002	7.524923e+001	1.254076e+002	2.108135e+002	2.556528e+002	7.347545e+001	2.628092e+002	2.297507e+002	2.187594e+002	8.784841e+001	1.825143e+002	1.379010e+002	1.452941e+002	1.371319e+002	1.791903e+002
1053	2.123390e+001	1.169585e+001	2.055425e+001	1.844184e+001	3.140271e+001	1.130895e+001	1.545393e+001	1.118379e+001	3.278912e+001	2.767863e+001	3.664664e+001	3.204724e+001	1.285540e+001	2.446643e+001	1.376826e+001	1.738134e+001	2.140953e+001	1.360060e+001	1.507050e+001	3.498859e+001
1054	7.608230e+001	6.441659e+001	7.887357e+001	5.628965e+001	2.334087e+002	1.789440e+002	2.327025e+002	1.669130e+002	2.368472e+002	1.281398e+002	1.897053e+002	2.431399e+002	1.545887e+002	1.657854e+002	2.782932e+002	2.181003e+002	2.912816e+002	2.710557e+002	3.002683e+002	2.401481e+002
1055	4.031118e+000	8.622811e+000	6.525544e+000	1.245721e+001	3.575930e+000	1.366274e+001	6.129483e+000	9.494872e+000	1.410742e+001	1.941446e+001	7.395482e+000	1.065224e+001	3.162729e+001	2.909493e+001	1.457940e+001	1.795977e+001	2.341663e+001	2.676278e+001	1.593452e+001	2.595157e+001
1056	8.068049e+000	1.300657e+001	1.234459e+001	2.212777e+001	3.397768e+000	5.263142e+000	5.234906e+000	4.270485e+000	3.198155e+001	3.380508e+001	8.898992e+000	4.008523e+001	1.353293e+001	1.427456e+001	6.273670e+000	1.825590e+001	3.583041e+000	1.001717e+001	1.041841e+001	2.763555e+001
1057	2.877267e+000	4.825776e+000	2.792542e+000	3.869041e+000	4.339742e+000	3.354537e+000	2.304343e+000	3.417028e+000	1.059986e+001	1.248080e+001	7.377397e+000	8.821961e+000	5.966664e+000	1.029063e+001	5.495386e+000	8.593898e+000	4.636908e+000	6.190981e+000	7.725888e+000	3.773070e+001
1058	2.884920e+000	2.513596e+000	2.802049e+000	2.843698e+000	3.087927e+000	2.379757e+000	2.311756e+000	2.560506e+000	3.006850e+000	2.619608e+000	2.472016e+000	5.283770e+000	4.739395e+000	2.231367e+000	2.534842e+000	2.466384e+000	2.795794e+000	2.575833e+000	2.194286e+000	2.527645e+001
1059	2.893148e+000	5.756348e+000	4.570262e+000	1.535101e+001	8.487801e+000	1.759450e+001	1.668835e+001	1.044981e+001	2.043339e+001	3.514349e+001	1.915913e+001	3.642348e+001	1.761159e+001	1.959982e+001	1.253620e+001	1.501417e+001	1.448382e+001	2.655064e+001	2.478937e+001	3.121540e+002
1060	1.436227e+002	2.158809e+002	1.985755e+002	3.277526e+002	1.969058e+002	2.866865e+002	2.413018e+002	3.132088e+002	3.029334e+002	4.000583e+002	2.357116e+002	3.581322e+002	3.191748e+002	3.348617e+002	1.990625e+002	3.181778e+002	3.089670e+002	3.570529e+002	2.835665e+002	3.810238e+002
1061	2.910379e+000	2.542605e+000	2.832515e+000	2.872028e+000	3.125078e+000	2.404944e+000	2.335364e+000	2.584462e+000	3.029210e+000	2.639110e+000	2.499755e+000	2.660608e+000	3.015091e+000	2.250454e+000	2.562859e+000	2.490598e+000	7.959119e+000	2.594354e+000	2.217147e+000	1.308003e+001
1062	7.521212e+002	1.093870e+003	8.822926e+002	1.222080e+003	1.129448e+003	1.571664e+003	1.242495e+003	1.779524e+003	1.219194e+003	1.609591e+003	8.958142e+002	1.194133e+003	1.872033e+003	1.961866e+003	1.076397e+003	1.669536e+003	1.515302e+003	1.899105e+003	1.531932e+003	1.784420e+003
1063	9.424516e+000	1.925133e+001	2.023408e+001	2.902549e+001	1.127723e+001	2.416938e+001	6.767502e+000	1.923739e+001	5.915329e+001	5.489743e+001	3.618884e+001	5.113056e+001	5.332120e+001	5.596708e+001	4.221127e+001	5.208790e+001	3.934268e+001	4.137663e+001	3.910960e+001	3.311348e+001
1064	2.840004e+003	5.253983e+003	4.756593e+003	4.838030e+003	4.044329e+003	6.377396e+003	5.605684e+003	5.371010e+003	1.009311e+004	1.593762e+004	1.241546e+004	1.081179e+004	1.094694e+004	1.236167e+004	9.112228e+003	9.337450e+003	7.308633e+003	1.121096e+004	9.868189e+003	8.965367e+003
1065	2.948269e+000	2.585316e+000	2.878520e+000	2.915048e+000	3.181771e+000	2.440698e+000	2.370578e+000	2.619787e+000	3.061229e+000	2.666044e+000	2.538804e+000	2.693372e+000	3.052437e+000	2.278584e+000	2.601626e+000	2.523423e+000	2.760506e+000	2.621973e+000	2.250903e+000	6.453300e+000
1066	1.049860e+002	1.508272e+002	1.364318e+002	2.655143e+002	1.357443e+002	1.838175e+002	1.298797e+002	2.208030e+002	3.493949e+002	4.282084e+002	1.829437e+002	3.091225e+002	5.278116e+002	3.458849e+002	1.638331e+002	3.405693e+002	2.516782e+002	3.476127e+002	2.629952e+002	3.323558e+002
1067	3.424656e+000	9.219233e+000	8.496070e+000	1.065736e+001	4.966817e+000	8.209129e+000	9.077700e+000	1.178938e+001	1.987271e+001	2.091374e+001	4.987574e+000	2.699259e+001	2.086781e+001	3.251103e+001	1.978702e+001	2.098324e+001	1.980622e+001	1.413960e+001	1.371542e+001	2.330287e+001
1068	3.618851e+001	4.275376e+001	4.158804e+001	6.576905e+001	3.591829e+001	5.428707e+001	3.097040e+001	6.220719e+001	9.121611e+001	9.912343e+001	4.201094e+001	1.070959e+002	8.104214e+001	9.955685e+001	4.865483e+001	1.011633e+002	8.164906e+001	7.280832e+001	9.575897e+001	1.089259e+002
1069	6.570704e+002	8.636287e+002	1.235172e+003	7.653154e+002	1.451397e+003	9.131306e+002	9.814380e+002	9.420415e+002	6.636371e+002	9.778850e+002	8.911631e+002	7.111012e+002	7.600670e+002	1.040076e+003	8.756059e+002	8.126064e+002	6.228788e+002	8.746235e+002	6.676454e+002	5.918814e+002
1070	2.060260e+001	1.516841e+001	1.781681e+001	1.386926e+001	2.014281e+001	1.591815e+001	1.392458e+001	1.583148e+001	1.327255e+001	1.197440e+001	1.507268e+001	1.415895e+001	1.133391e+001	1.650662e+001	2.098817e+001	1.344222e+001	4.200845e+001	2.087005e+001	2.020715e+001	3.514249e+001
1071	3.010470e+000	2.654135e+000	2.955735e+000	2.987019e+000	3.277978e+000	2.495512e+000	2.428026e+000	2.676300e+000	3.112715e+000	2.705817e+000	2.598681e+000	2.746416e+000	3.107228e+000	2.325515e+000	2.659748e+000	2.572592e+000	2.824960e+000	2.668572e+000	2.306133e+000	6.653195e+000
1072	1.522191e+002	2.692841e+002	2.631533e+002	4.460389e+002	2.513369e+002	4.218646e+002	2.946494e+002	3.655828e+002	6.095832e+002	9.701477e+002	5.149697e+002	6.780793e+002	1.178847e+003	1.054366e+003	5.774274e+002	1.042639e+003	5.053825e+002	7.566246e+002	7.386094e+002	6.383092e+002
1073	4.455059e+000	3.004067e+000	1.173076e+001	5.666109e+000	1.025878e+001	9.617889e+000	4.379499e+000	1.004215e+001	1.345810e+001	1.600605e+001	8.370282e+000	1.475750e+001	8.491696e+000	2.151312e+001	1.168417e+001	1.292644e+001	7.026498e+000	1.228042e+001	9.776527e+000	1.751293e+001
1074	5.929883e+003	1.023230e+004	8.692484e+003	9.027952e+003	8.949101e+003	1.111404e+004	1.038921e+004	9.347433e+003	1.415093e+004	2.094740e+004	1.344709e+004	1.362885e+004	1.732141e+004	2.154210e+004	1.583446e+004	1.660055e+004	1.777083e+004	2.561653e+004	2.403659e+004	2.257509e+004
1075	3.051857e+000	2.700214e+000	3.010320e+000	3.035718e+000	3.345633e+000	2.530071e+000	2.466425e+000	2.713781e+000	3.146450e+000	3.173288e+000	2.635904e+000	2.781603e+000	3.139468e+000	2.357802e+000	2.695742e+000	2.603448e+000	2.871193e+000	2.702195e+000	2.344429e+000	2.769071e+001
1076	8.094674e+003	1.195923e+004	1.072760e+004	8.826148e+003	8.892205e+003	1.065553e+004	1.063224e+004	7.452705e+003	1.360179e+004	1.978526e+004	2.035848e+004	1.810399e+004	1.265768e+004	1.498848e+004	1.759001e+004	1.437122e+004	1.365292e+004	1.963374e+004	1.950858e+004	1.687724e+004
1077	5.932761e+000	9.812023e+000	1.023816e+001	1.121821e+001	9.684277e+000	7.337691e+000	6.109083e+000	8.482541e+000	8.629094e+000	1.525001e+001	2.653225e+000	2.213475e+001	1.527931e+001	9.208325e+000	7.966706e+000	1.008497e+001	1.357624e+001	8.095668e+000	7.603710e+000	1.283834e+001
1078	8.746421e+000	8.081017e+000	6.115469e+000	4.684484e+001	1.290356e+001	9.826882e+000	6.580878e+000	7.326376e+000	2.459951e+001	1.617192e+001	2.430891e+001	1.508967e+001	1.922818e+001	1.692467e+001	1.584817e+001	1.331497e+001	1.162730e+001	9.261783e+000	1.187430e+001	7.473949e+000
1079	1.143110e+003	2.031634e+003	2.167033e+003	3.259505e+003	1.687499e+003	3.719822e+003	2.796912e+003	4.441972e+003	6.547279e+003	6.864206e+003	3.779098e+003	4.554883e+003	1.705056e+004	1.350613e+004	7.566253e+003	1.445395e+004	8.023125e+003	9.448361e+003	9.032970e+003	9.753645e+003
1080	3.097167e+000	2.752867e+000	3.077364e+000	3.091948e+000	3.426629e+000	2.566681e+000	2.509268e+000	2.755510e+000	3.184700e+000	2.753074e+000	2.676827e+000	2.821208e+000	3.171156e+000	2.396537e+000	2.734258e+000	2.637406e+000	2.925986e+000	2.744386e+000	3.292112e+000	6.976373e+000
1081	1.021310e+003	1.516481e+003	1.258973e+003	1.377206e+003	1.259367e+003	1.849138e+003	1.630760e+003	2.090050e+003	1.905372e+003	2.796184e+003	2.055025e+003	1.866521e+003	3.436356e+003	2.994377e+003	1.729449e+003	2.264182e+003	2.059736e+003	3.115826e+003	2.598135e+003	2.722060e+003
1082	1.570552e+002	2.072083e+002	2.048548e+002	3.195363e+002	1.728152e+002	2.810838e+002	2.159602e+002	2.796913e+002	1.923916e+002	1.985351e+002	9.060405e+001	2.539789e+002	2.187649e+002	1.905934e+002	1.283453e+002	2.079815e+002	2.589271e+002	2.558793e+002	2.734393e+002	3.278053e+002
1083	4.497560e+001	1.644397e+002	1.127388e+002	2.006560e+001	2.503227e+001	6.400881e+001	6.539651e+001	2.368726e+001	1.735354e+002	5.240249e+002	2.470235e+002	4.680299e+001	1.820415e+002	4.281689e+002	2.633026e+002	9.446243e+001	6.482314e+001	1.912898e+002	9.805883e+001	2.971734e+001
1084	3.122665e+000	2.787026e+000	3.125800e+000	3.126733e+000	3.484213e+000	2.586860e+000	2.535236e+000	2.780868e+000	4.893345e+000	2.763699e+000	2.701515e+000	2.845431e+000	3.186153e+000	2.423471e+000	2.757153e+000	2.659054e+000	2.966366e+000	2.776522e+000	2.422219e+000	7.105366e+000
1085	1.416692e+002	2.810185e+002	2.492105e+002	3.530059e+002	3.186727e+002	5.183583e+002	3.882897e+002	5.715841e+002	4.164209e+002	6.312162e+002	3.145484e+002	5.149443e+002	9.596413e+002	8.472576e+002	4.255424e+002	7.015760e+002	5.719850e+002	7.252126e+002	6.600176e+002	7.543174e+002
1086	8.815680e+002	4.216431e+002	5.885347e+002	3.415174e+002	8.823780e+002	3.575041e+002	4.362321e+002	4.245665e+002	9.951574e+002	2.060889e+002	5.830346e+002	7.196177e+002	4.536517e+002	4.902428e+002	4.457632e+002	4.127665e+002	1.178489e+003	6.732262e+002	8.155808e+002	8.113545e+002
1087	3.018245e+003	6.205217e+003	5.575687e+003	6.910196e+003	5.388464e+003	8.641994e+003	7.432280e+003	7.636612e+003	6.750174e+003	1.534998e+004	9.255115e+003	1.100320e+004	7.789305e+003	1.254489e+004	7.315055e+003	1.004060e+004	7.033053e+003	1.146149e+004	1.008927e+004	9.064103e+003
1088	3.132814e+000	2.808989e+000	3.165013e+000	3.145875e+000	3.527842e+000	3.159475e+000	2.549225e+000	2.795196e+000	7.713072e+000	9.696370e+000	2.716096e+000	5.397349e+000	3.188659e+000	2.443550e+000	2.770284e+000	2.673723e+000	2.999250e+000	4.273370e+000	2.790349e+000	7.211778e+000
1089	6.349639e+002	1.084585e+003	9.756239e+002	9.044718e+002	9.511242e+002	1.228891e+003	1.191646e+003	1.004225e+003	1.390732e+003	1.882273e+003	1.627449e+003	1.760864e+003	8.641841e+002	1.536949e+003	1.392438e+003	1.233776e+003	1.580091e+003	2.275500e+003	1.869506e+003	1.735977e+003
1090	2.481417e+002	3.877320e+002	3.307703e+002	4.994637e+002	2.787299e+002	3.625881e+002	2.245363e+002	4.235672e+002	5.686701e+002	6.764478e+002	3.189387e+002	7.087835e+002	6.078595e+002	6.166236e+002	3.553511e+002	6.112481e+002	5.430822e+002	5.275103e+002	5.421996e+002	6.480847e+002
1091	1.811077e+003	3.553070e+003	3.103363e+003	3.521519e+003	2.389108e+003	3.272427e+003	2.502479e+003	3.193861e+003	6.198066e+003	8.465894e+003	7.408220e+003	6.398049e+003	5.947752e+003	7.200546e+003	6.001751e+003	6.361116e+003	4.633095e+003	6.224541e+003	5.845377e+003	5.418977e+003
1092	2.181314e+001	1.258446e+001	1.153311e+001	1.376871e+001	1.283871e+001	7.094371e+000	6.307403e+000	1.290580e+001	2.571965e+001	1.671176e+001	1.220035e+001	2.069788e+001	2.158868e+001	1.650166e+001	1.371683e+001	1.743057e+001	2.903986e+001	1.556618e+001	2.338122e+001	1.780158e+001
1093	3.114531e+000	2.812222e+000	3.194195e+000	3.138395e+000	3.552734e+000	2.582534e+000	2.542304e+000	2.791104e+000	3.225850e+000	1.118023e+001	2.715476e+000	2.854081e+000	3.169498e+000	2.454207e+000	2.769276e+000	2.679668e+000	3.024949e+000	2.831485e+000	2.463257e+000	7.286870e+000
1094	5.573910e+003	2.990762e+003	4.476798e+003	3.145883e+003	6.758653e+003	2.991576e+003	3.842676e+003	3.283408e+003	4.876933e+003	1.699133e+003	2.996558e+003	3.981782e+003	2.017416e+003	1.871900e+003	3.549490e+003	2.988312e+003	4.665507e+003	3.245810e+003	3.743624e+003	3.954790e+003
1095	2.795979e+001	8.282430e+001	5.670788e+001	7.461689e+001	4.883493e+001	5.973059e+001	5.128319e+001	7.100683e+001	1.753620e+002	1.852676e+002	1.101463e+002	1.774461e+002	2.235229e+002	1.933495e+002	1.042280e+002	1.571831e+002	1.477721e+002	2.150406e+002	1.598273e+002	2.080150e+002
1096	2.191232e+003	2.029600e+003	2.162737e+003	2.461288e+003	2.727033e+003	2.250144e+003	2.026070e+003	2.487109e+003	2.691105e+003	1.841789e+003	1.667595e+003	2.879158e+003	1.606582e+003	1.759776e+003	1.377276e+003	1.866777e+003	2.662877e+003	2.268902e+003	2.306033e+003	2.725239e+003
1097	1.766922e+001	1.689404e+001	2.732497e+001	2.082360e+001	2.696515e+001	1.987197e+001	1.856015e+001	2.384787e+001	1.896314e+001	2.088789e+001	1.059141e+001	2.286736e+001	1.271571e+001	1.650042e+001	8.613736e+000	1.461954e+001	1.978295e+001	2.836448e+001	2.595746e+001	1.808327e+001
1098	2.943411e+002	4.092753e+002	4.130874e+002	5.032688e+002	3.163603e+002	3.981801e+002	3.319065e+002	4.727924e+002	5.800485e+002	6.374964e+002	3.397968e+002	5.136229e+002	4.856348e+002	4.270594e+002	2.398236e+002	3.889357e+002	3.575083e+002	4.892180e+002	3.947216e+002	4.413802e+002
1099	8.743619e+001	2.014889e+002	1.880445e+002	2.083919e+002	1.605056e+002	2.129792e+002	1.928552e+002	1.996217e+002	4.549277e+002	6.090541e+002	4.423792e+002	4.602659e+002	5.484586e+002	6.030830e+002	4.584083e+002	5.586682e+002	4.096108e+002	5.904736e+002	5.456824e+002	4.692353e+002
1100	1.117002e+001	2.458448e+001	2.371695e+001	3.243838e+001	2.760832e+001	3.134602e+001	2.593564e+001	3.980814e+001	6.587915e+001	8.450643e+001	3.614022e+001	5.567666e+001	5.447410e+001	7.480264e+001	3.621164e+001	4.497403e+001	5.381480e+001	7.203077e+001	5.132542e+001	6.236341e+001
1101	2.985105e+000	2.737812e+000	3.170385e+000	3.022704e+000	3.488616e+000	2.492439e+000	2.451780e+000	3.576356e+000	3.170675e+000	2.661604e+000	2.658104e+000	2.775032e+000	3.073274e+000	2.420967e+000	2.715872e+000	2.651463e+000	3.011536e+000	2.841270e+000	2.435545e+000	7.201951e+000
1102	2.958124e+000	2.719539e+000	3.159674e+000	2.997300e+000	3.469411e+000	2.474143e+000	2.431670e+000	1.381840e+001	3.157315e+000	2.645481e+000	2.645288e+000	2.757721e+000	3.054595e+000	2.411236e+000	2.704095e+000	2.643996e+000	3.003727e+000	2.838687e+000	2.426192e+000	7.168538e+000
1103	8.958678e+000	2.699742e+000	3.146870e+000	2.969404e+000	3.447027e+000	2.452776e+000	2.410244e+000	2.993203e+000	3.142865e+000	2.627604e+000	2.630895e+000	2.738361e+000	3.034506e+000	2.400186e+000	2.690957e+000	2.635746e+000	2.994132e+000	2.835068e+000	2.415329e+000	7.128137e+000
1104	2.897106e+000	2.678296e+000	3.131855e+000	2.937943e+000	3.421778e+000	2.431600e+000	2.386186e+000	2.657134e+000	3.361407e+001	2.608405e+000	2.615119e+000	2.717036e+000	3.012304e+000	2.387383e+000	2.676463e+000	2.626364e+000	2.983403e+000	2.830478e+000	2.403161e+000	7.082760e+000
1105	2.862450e+000	2.653839e+000	3.114975e+000	2.904614e+000	3.393830e+000	2.408032e+000	2.360117e+000	2.633986e+000	2.090187e+001	2.587943e+000	2.598118e+000	2.693974e+000	2.989008e+000	2.373357e+000	2.660874e+000	2.616007e+000	2.970532e+000	2.824677e+000	2.388862e+000	7.031359e+000
1106	2.729671e+000	2.378811e+000	2.724495e+000	2.736360e+000	2.988654e+000	2.234322e+000	2.177544e+000	2.902493e+000	2.868387e+000	2.477576e+000	2.387525e+000	2.487778e+000	2.815618e+000	2.101903e+000	2.426309e+000	2.303002e+000	2.706024e+000	2.477567e+000	2.051726e+000	6.126418e+000
1107	2.736961e+000	2.380195e+000	2.722083e+000	2.739662e+000	2.987449e+000	2.236036e+000	2.181974e+000	2.465092e+000	2.871589e+000	2.480507e+000	2.509854e+000	2.493495e+000	2.815855e+000	2.106845e+000	2.421175e+000	2.303467e+000	2.698299e+000	2.479694e+000	2.055641e+000	6.123381e+000
1108	2.743351e+000	2.381369e+000	2.719542e+000	2.742399e+000	2.986092e+000	2.237631e+000	2.185902e+000	2.465041e+000	2.874529e+000	2.483384e+000	2.376254e+000	2.498929e+000	2.816259e+000	2.801452e+000	2.416507e+000	2.304155e+000	2.691058e+000	2.481517e+000	2.059158e+000	6.119610e+000
1109	2.749271e+000	2.382301e+000	2.717069e+000	2.744590e+000	2.984572e+000	2.239123e+000	2.189510e+000	2.464893e+000	2.877337e+000	2.486082e+000	2.371444e+000	2.503709e+000	2.816966e+000	2.115663e+000	2.412425e+000	2.305091e+000	2.684061e+000	2.483227e+000	2.062427e+000	6.115292e+000
1110	2.754331e+000	2.383200e+000	2.714601e+000	2.746303e+000	2.982827e+000	2.240577e+000	2.192638e+000	2.464669e+000	2.879898e+000	2.488731e+000	2.367081e+000	2.508180e+000	2.817740e+000	2.119501e+000	2.408909e+000	2.306232e+000	2.677308e+000	2.484767e+000	2.065510e+000	6.110370e+000
1111	2.758920e+000	2.384002e+000	2.712175e+000	2.747650e+000	2.980976e+000	2.242025e+000	2.195456e+000	2.464416e+000	2.882345e+000	2.491307e+000	2.363236e+000	2.512287e+000	2.818789e+000	2.123136e+000	2.405864e+000	2.503027e+000	2.671078e+000	2.486185e+000	2.068366e+000	6.105240e+000
1112	2.762995e+000	2.384763e+000	2.709887e+000	2.748516e+000	2.979054e+000	2.243471e+000	2.314844e+000	2.464153e+000	2.884675e+000	2.493823e+000	2.359919e+000	2.516003e+000	2.820099e+000	2.126413e+000	2.403394e+000	2.309231e+000	2.664833e+000	2.487510e+000	2.071136e+000	6.099815e+000
1113	2.766552e+000	2.385550e+000	2.707702e+000	2.749219e+000	5.820869e+000	2.244936e+000	3.086382e+000	2.463906e+000	2.886950e+000	1.213501e+001	8.282967e+000	1.151473e+001	6.047982e+000	6.645982e+000	9.449660e+000	3.403418e+000	5.662237e+000	2.488761e+000	4.741488e+000	6.094330e+000
1114	3.396820e+001	6.851192e+001	6.071215e+001	9.898247e+001	6.728791e+001	9.133144e+001	5.339531e+001	8.181456e+001	1.276827e+002	1.510481e+002	6.011554e+001	1.603819e+002	9.152399e+001	2.086862e+002	1.261609e+002	2.095683e+002	1.095044e+002	1.492457e+002	1.165482e+002	1.426109e+002
1115	2.367985e+002	3.503367e+002	4.072552e+002	5.665229e+002	3.584380e+002	6.733320e+002	5.053522e+002	5.197275e+002	1.080587e+003	1.412145e+003	9.387651e+002	9.667924e+002	2.245216e+003	2.570477e+003	1.786380e+003	2.264060e+003	1.442642e+003	1.692916e+003	1.734361e+003	1.564884e+003
1116	3.437894e+001	5.114262e+001	5.956328e+001	8.867883e+001	7.388295e+001	8.495902e+001	4.343262e+001	6.821742e+001	2.247698e+002	1.447368e+002	8.522632e+001	2.394126e+002	1.025179e+002	1.492500e+002	8.311523e+001	1.912840e+002	1.300349e+002	1.431493e+002	1.506208e+002	1.818122e+002
1117	1.520273e+001	9.293271e+000	9.984949e+000	1.613712e+001	1.252569e+001	6.906872e+000	1.550143e+001	6.499157e+000	1.306138e+001	2.506585e+000	1.315316e+001	1.457690e+001	3.878928e+000	4.255974e+000	1.098133e+001	5.187302e+000	2.161480e+001	1.473798e+001	1.661236e+001	9.231071e+000
1118	2.779771e+000	2.390278e+000	2.699750e+000	2.750350e+000	2.969071e+000	2.253797e+000	4.000266e+000	2.464073e+000	5.573318e+000	2.509289e+000	2.350131e+000	5.217136e+000	3.449227e+000	3.024026e+000	2.399008e+000	2.323894e+000	8.243041e+000	2.494499e+000	2.582104e+000	6.069273e+000
1119	2.781877e+000	2.391694e+000	2.698932e+000	2.750528e+000	2.968094e+000	2.255934e+000	2.211719e+000	2.464554e+000	2.900092e+000	2.512050e+000	2.350183e+000	2.536955e+000	2.835878e+000	2.144854e+000	2.399988e+000	2.327209e+000	2.633808e+000	2.495867e+000	2.088108e+000	6.065451e+000
1120	5.208590e+000	1.996261e+001	1.719286e+001	1.674523e+001	9.405735e+000	2.973261e+001	2.989800e+001	1.168670e+001	2.908576e+001	1.927940e+002	6.047671e+001	3.438170e+001	1.891293e+001	8.003753e+001	5.455033e+001	1.690779e+001	3.517980e+001	1.890303e+002	6.861231e+001	2.262000e+001
1121	2.785918e+000	2.394890e+000	2.698218e+000	2.751123e+000	2.966982e+000	2.260763e+000	2.215350e+000	2.466077e+000	2.904886e+000	2.517873e+000	2.351693e+000	2.542213e+000	2.842853e+000	2.149452e+000	2.403298e+000	2.334468e+000	2.628840e+000	2.498505e+000	2.093054e+000	6.059564e+000
1122	3.342075e+001	4.477519e+001	4.874015e+001	7.881798e+001	5.248530e+001	7.086730e+001	4.433973e+001	7.948557e+001	1.008370e+002	1.021262e+002	4.807255e+001	8.362576e+001	1.025065e+002	1.010562e+002	3.946128e+001	8.062316e+001	7.350197e+001	7.992118e+001	5.486399e+001	7.500802e+001
1123	2.789978e+000	6.045511e+000	2.698945e+000	4.033488e+000	2.967348e+000	2.294972e+000	2.219392e+000	2.468550e+000	6.562789e+000	3.922908e+000	3.195655e+000	6.523911e+000	9.395760e+000	4.759889e+000	4.154628e+000	8.773857e+000	2.625665e+000	2.501715e+000	2.098394e+000	6.056640e+000
1124	2.221988e+002	4.208563e+002	3.668716e+002	2.770455e+002	2.487376e+002	4.980584e+002	5.315949e+002	3.609183e+002	5.190557e+002	8.148723e+002	8.007280e+002	5.343789e+002	6.258971e+002	1.097219e+003	1.208867e+003	7.819448e+002	6.725601e+002	1.129949e+003	1.268121e+003	7.495243e+002
1125	2.766025e+002	1.698271e+002	2.359811e+002	2.125656e+002	3.778882e+002	1.243349e+002	2.744740e+002	1.518241e+002	3.845882e+002	8.572053e+001	2.565557e+002	3.500996e+002	1.318521e+002	1.142485e+002	2.751315e+002	1.741026e+002	4.456995e+002	2.651491e+002	3.506437e+002	3.420465e+002
1126	5.740582e+002	6.675752e+002	7.250019e+002	8.150248e+002	1.415677e+003	1.726600e+003	1.401093e+003	1.813741e+003	1.619054e+003	1.467382e+003	1.017473e+003	1.924600e+003	2.702428e+003	2.728021e+003	1.848412e+003	2.988405e+003	1.757869e+003	2.254480e+003	2.051888e+003	2.271742e+003
1127	1.602566e+001	1.527746e+001	1.701259e+001	2.054408e+001	2.010774e+001	1.860329e+001	1.267642e+001	1.054253e+001	2.319806e+001	1.674409e+001	1.932258e+001	1.659810e+001	1.984780e+001	2.478156e+001	1.560879e+001	2.290141e+001	2.169981e+001	2.204843e+001	1.629751e+001	7.654792e+000
1128	1.000570e+002	1.190205e+002	1.447120e+002	2.055528e+002	2.029922e+002	2.025918e+002	1.289118e+002	2.097417e+002	3.178085e+002	2.624992e+002	1.223749e+002	3.001721e+002	4.019538e+002	3.930106e+002	2.240344e+002	3.908096e+002	3.119687e+002	3.034639e+002	2.403539e+002	3.240123e+002
1129	4.271812e+002	4.441202e+002	4.380490e+002	5.448603e+002	4.260355e+002	4.429245e+002	3.757937e+002	5.372360e+002	1.223790e+003	9.851917e+002	4.989972e+002	1.238049e+003	8.356767e+002	8.631600e+002	5.454906e+002	8.967004e+002	8.609040e+002	8.664669e+002	7.713551e+002	8.964778e+002
1130	2.808915e+000	2.423108e+000	2.714139e+000	2.765299e+000	2.983124e+000	2.293737e+000	2.239005e+000	2.485687e+000	2.934152e+000	3.665817e+000	2.380333e+000	2.570142e+000	2.888543e+000	2.173465e+000	2.439121e+000	2.378541e+000	2.629539e+000	2.517691e+000	2.121955e+000	6.076664e+000
1131	3.602552e+001	5.117737e+001	5.500702e+001	6.606408e+001	5.410437e+001	7.208954e+001	6.252246e+001	6.587789e+001	6.070211e+001	6.765156e+001	4.622054e+001	5.483199e+001	9.017965e+001	9.443894e+001	7.450908e+001	1.039821e+002	8.629656e+001	7.737605e+001	8.762999e+001	6.247320e+001
1132	1.612890e+003	3.649265e+003	3.050158e+003	2.409579e+003	2.466968e+003	4.112740e+003	4.335229e+003	3.102539e+003	4.433216e+003	7.221094e+003	7.202896e+003	5.790919e+003	3.408468e+003	5.058798e+003	4.992932e+003	3.955198e+003	4.522299e+003	7.836409e+003	6.639421e+003	5.595016e+003
1133	3.123412e+001	4.985376e+001	5.200281e+001	8.797417e+001	7.569187e+001	1.001237e+002	4.292423e+001	1.084389e+002	1.950831e+002	1.910583e+002	4.413356e+001	2.108283e+002	2.407260e+002	2.462219e+002	1.025645e+002	2.011379e+002	2.262668e+002	1.749047e+002	1.363703e+002	2.098523e+002
1134	1.162270e+002	1.399859e+002	1.184229e+002	1.612594e+002	1.776787e+002	2.157547e+002	1.827663e+002	2.584474e+002	1.643036e+002	2.041707e+002	1.257347e+002	1.726503e+002	2.032299e+002	2.220014e+002	1.297478e+002	1.966209e+002	2.072536e+002	2.117796e+002	1.650074e+002	2.452999e+002
1135	2.830338e+000	2.450531e+000	2.738496e+000	2.786063e+000	3.010684e+000	2.321304e+000	2.260640e+000	2.507626e+000	2.957880e+000	2.574714e+000	2.410159e+000	2.592381e+000	2.923582e+000	2.192203e+000	2.471930e+000	2.410375e+000	2.646329e+000	2.535038e+000	2.145120e+000	1.113439e+001
1136	2.134905e+002	3.157891e+002	3.089353e+002	4.901110e+002	3.249070e+002	4.173665e+002	2.999920e+002	4.561324e+002	6.322268e+002	6.006721e+002	2.512048e+002	6.828831e+002	5.859917e+002	5.833204e+002	2.989711e+002	5.703218e+002	5.224396e+002	6.260327e+002	4.298348e+002	7.001858e+002
1137	4.563705e+003	7.881611e+003	6.929471e+003	8.073894e+003	6.432454e+003	9.450839e+003	8.158793e+003	9.042802e+003	1.586828e+004	2.233708e+004	1.569351e+004	1.897184e+004	1.716473e+004	1.919986e+004	1.358192e+004	1.752344e+004	1.241330e+004	1.678514e+004	1.695704e+004	1.618966e+004
1138	9.969592e+000	2.874977e+001	2.292231e+001	2.568336e+001	1.942475e+001	1.749397e+001	2.481399e+001	2.325553e+001	2.090100e+001	2.693150e+001	1.790638e+001	3.033477e+001	1.846980e+001	2.693386e+001	2.376694e+001	2.202678e+001	1.798663e+001	1.958087e+001	1.836319e+001	2.953655e+001
1139	2.853805e+000	2.479213e+000	2.766496e+000	2.811115e+000	3.043593e+000	2.348229e+000	2.283387e+000	2.531076e+000	2.981216e+000	2.597001e+000	2.440076e+000	2.614867e+000	2.955969e+000	2.211101e+000	2.503575e+000	2.438964e+000	2.668405e+000	2.552755e+000	2.168212e+000	1.663336e+001
1140	2.498281e+001	3.791687e+001	4.111928e+001	6.510654e+001	3.837316e+001	6.088752e+001	4.832462e+001	7.272899e+001	1.030519e+002	1.070694e+002	6.830471e+001	1.041456e+002	1.339636e+002	9.737903e+001	5.125364e+001	1.054395e+002	9.634134e+001	1.129487e+002	1.009784e+002	1.294396e+002
1141	1.033296e+002	1.076428e+002	9.428854e+001	1.009073e+002	1.040528e+002	1.003540e+002	9.037291e+001	1.094053e+002	1.882503e+002	2.260194e+002	1.840425e+002	1.763705e+002	2.004990e+002	1.776248e+002	1.704531e+002	1.836195e+002	2.175126e+002	2.394613e+002	2.290615e+002	2.421412e+002
1142	2.875377e+000	2.504392e+000	2.792237e+000	2.834654e+000	3.074336e+000	2.371180e+000	2.304023e+000	2.552095e+000	3.001493e+000	2.615247e+000	2.465254e+000	2.634495e+000	2.982040e+000	2.227644e+000	1.917460e+001	2.461939e+000	2.688699e+000	2.568844e+000	2.188352e+000	2.574271e+001
1143	2.617053e+005	1.707301e+005	2.164475e+005	1.991378e+005	2.456871e+005	1.929626e+005	1.914403e+005	1.813580e+005	1.832039e+005	1.759568e+005	1.636789e+005	1.997892e+005	1.309623e+005	1.436755e+005	1.482780e+005	1.552186e+005	1.598589e+005	1.397124e+005	1.329432e+005	1.383220e+005
1144	2.765984e+001	2.366303e+001	3.218806e+001	2.271428e+001	5.050964e+001	8.306237e+000	3.860664e+001	1.615549e+001	5.780795e+001	1.617770e+001	3.745492e+001	5.131386e+001	2.343048e+001	2.417320e+001	2.621372e+001	1.877996e+001	5.326761e+001	3.252848e+001	4.579703e+001	4.930359e+001
1145	2.899974e+000	2.533018e+000	3.301572e+000	5.995734e+000	9.973780e+000	9.272565e+000	3.329296e+000	2.159300e+001	2.928837e+001	2.274608e+001	4.458025e+000	1.728700e+001	2.444946e+001	2.777166e+001	9.297047e+000	1.740345e+001	3.121435e+001	2.669187e+001	1.730732e+001	3.657755e+001
1146	4.627192e+002	1.102976e+003	8.141417e+002	5.861976e+002	6.390309e+002	1.552174e+003	1.364801e+003	1.039894e+003	6.856156e+002	1.426924e+003	1.689442e+003	8.688282e+002	6.097378e+002	1.147733e+003	1.261616e+003	6.673155e+002	1.039579e+003	1.834985e+003	1.883835e+003	1.208121e+003
1147	3.335781e+001	4.236638e+001	4.132809e+001	6.246262e+001	4.311307e+001	5.465059e+001	6.322962e+001	6.544498e+001	6.536777e+001	5.604304e+001	5.617737e+001	7.213646e+001	7.096191e+001	5.310530e+001	4.545871e+001	5.896821e+001	5.734519e+001	5.998183e+001	7.123820e+001	9.012275e+001
1148	2.927342e+000	2.564037e+000	2.907630e+000	2.892887e+000	3.151016e+000	2.421976e+000	2.352758e+000	3.823462e+000	3.046902e+000	5.751412e+000	2.521382e+000	2.997252e+000	1.253739e+001	5.771346e+000	2.586090e+000	2.793720e+000	5.626998e+000	5.545649e+000	4.740218e+000	6.402675e+000
1149	2.937031e+000	2.574768e+000	2.866582e+000	2.904223e+000	3.165573e+000	2.430958e+000	2.361759e+000	2.610251e+000	3.055116e+000	2.661423e+000	2.531276e+000	2.688750e+000	3.046921e+000	2.274084e+000	2.595991e+000	2.518545e+000	2.750366e+000	2.613922e+000	2.243770e+000	6.432077e+000
1150	6.805201e+000	1.856190e+001	2.215784e+001	4.393677e+001	1.080017e+001	3.197750e+001	1.672223e+001	3.979475e+001	4.097019e+001	4.780316e+001	1.253988e+001	6.700542e+001	6.123514e+001	5.740771e+001	1.973112e+001	5.523508e+001	3.592687e+001	3.867354e+001	3.225963e+001	4.818110e+001
1151	3.609642e+002	5.682167e+002	5.266608e+002	6.434945e+002	7.886016e+002	8.766866e+002	6.672421e+002	9.422821e+002	1.428110e+003	1.722037e+003	8.543540e+002	1.410065e+003	1.959013e+003	1.924775e+003	1.005089e+003	1.514197e+003	1.156047e+003	1.548506e+003	1.083461e+003	1.518848e+003
1152	2.967426e+000	2.608074e+000	2.903713e+000	2.938778e+000	3.211333e+000	2.458573e+000	2.389844e+000	2.637996e+000	8.584315e+000	2.766919e+000	2.560982e+000	2.714785e+000	3.074803e+000	2.944640e+000	2.625205e+000	2.543342e+000	5.084429e+000	2.636369e+000	2.270449e+000	6.527270e+000
1153	2.977729e+000	1.314896e+001	6.163941e+000	1.096985e+001	8.987822e+000	1.600613e+001	1.407310e+001	7.713475e+000	2.914149e+001	3.457268e+001	1.881847e+001	2.056015e+001	1.383014e+001	2.264938e+001	1.122947e+001	1.862844e+001	1.177123e+001	1.930320e+001	9.885583e+000	2.590380e+001
1154	9.078494e+001	1.320120e+002	1.316409e+002	2.050342e+002	1.363372e+002	1.646634e+002	1.119689e+002	1.873060e+002	3.866363e+002	4.165659e+002	1.579561e+002	3.451069e+002	3.926302e+002	3.130851e+002	1.124574e+002	2.671725e+002	2.594089e+002	2.470789e+002	1.934692e+002	3.075814e+002
1155	5.002264e+002	1.384927e+003	1.148140e+003	8.025288e+002	8.718449e+002	1.643606e+003	1.645672e+003	1.057009e+003	2.489119e+003	5.770192e+003	5.123025e+003	3.036226e+003	1.818782e+003	2.917501e+003	2.607762e+003	1.917252e+003	1.732438e+003	3.792692e+003	3.269531e+003	2.169878e+003
1156	1.579468e+001	2.067913e+001	1.679572e+001	1.511729e+001	1.661490e+001	1.319826e+001	1.073554e+001	7.394015e+000	3.809511e+001	3.329868e+001	2.475094e+001	2.754828e+001	1.696935e+001	2.372890e+001	1.759784e+001	1.687204e+001	2.287116e+001	2.074339e+001	2.448365e+001	1.759629e+001
1157	4.296294e+001	1.035603e+002	5.202525e+001	5.850653e+001	7.914471e+001	1.279470e+002	1.020858e+002	9.908120e+001	1.297684e+002	3.852057e+002	1.565361e+002	1.151762e+002	2.828003e+002	4.166294e+002	2.329125e+002	1.994206e+002	1.307510e+002	3.358688e+002	1.918371e+002	1.789585e+002
1158	3.030104e+000	2.677398e+000	2.983619e+000	5.084719e+000	3.309147e+000	2.512101e+000	2.447492e+000	2.694762e+000	1.293425e+001	9.655519e+000	5.564619e+000	8.143680e+000	3.258500e+000	1.137916e+001	2.681518e+000	3.039127e+000	1.123915e+001	5.421119e+000	3.405147e+000	6.735622e+000
1159	3.823414e+002	9.124536e+002	7.517393e+002	6.094456e+002	6.923847e+002	9.367383e+002	9.174958e+002	6.999676e+002	2.575679e+003	3.686163e+003	3.264868e+003	2.467222e+003	1.283474e+003	1.627130e+003	1.476247e+003	1.351379e+003	1.614333e+003	2.940940e+003	2.353749e+003	2.090623e+003
1160	3.908905e+000	3.402548e+000	4.958055e+000	5.976808e+000	3.814644e+000	5.124268e+000	1.353627e+001	7.266239e+000	1.020096e+001	2.682426e+001	8.013917e+000	1.205588e+001	1.213166e+001	1.460174e+001	8.213873e+000	1.208963e+001	8.457348e+000	1.106530e+001	7.538577e+000	1.419292e+001
1161	3.059894e+000	2.711089e+000	3.024702e+000	3.048485e+000	3.359762e+000	2.536773e+000	2.475137e+000	2.721860e+000	3.156392e+000	2.845022e+000	2.646407e+000	4.734993e+000	3.149444e+000	3.196039e+000	2.707167e+000	2.613318e+000	2.881680e+000	2.710385e+000	2.355075e+000	6.843580e+000
1162	2.771475e+003	2.733641e+003	2.960771e+003	3.107854e+003	3.325135e+003	4.606300e+003	3.382107e+003	3.759504e+003	9.693473e+003	1.064220e+004	7.874767e+003	8.363665e+003	1.073495e+004	1.078567e+004	7.884802e+003	9.632636e+003	7.268860e+003	8.368515e+003	7.713283e+003	7.439597e+003
1163	3.078298e+000	2.732358e+000	3.051473e+000	4.212733e+000	3.392308e+000	2.551463e+000	2.492533e+000	2.738633e+000	3.171935e+000	2.746319e+000	2.662798e+000	2.809867e+000	3.162278e+000	2.384240e+000	2.722535e+000	2.847796e+000	2.903703e+000	2.727383e+000	2.373528e+000	6.915346e+000
1164	3.086668e+000	3.340983e+000	3.064835e+000	3.081770e+000	3.408513e+000	2.558196e+000	2.500586e+000	2.746425e+000	4.043275e+000	5.606261e+000	5.668951e+000	2.817463e+000	4.543711e+000	2.391827e+000	4.006784e+000	6.251813e+000	2.914515e+000	3.495838e+000	2.730118e+000	6.950195e+000
1165	6.573822e+000	1.821874e+001	2.513134e+001	3.264911e+001	2.182674e+001	2.957196e+001	1.820275e+001	2.751840e+001	1.434434e+002	9.550115e+001	5.287122e+001	1.498798e+002	1.512226e+002	1.206413e+002	8.274638e+001	1.405575e+002	9.643626e+001	9.654966e+001	1.207427e+002	1.100298e+002
1166	1.662669e+003	4.960590e+003	3.986200e+003	1.970036e+003	2.921600e+003	4.767861e+003	5.245687e+003	2.989490e+003	5.971509e+003	1.566959e+004	1.182674e+004	4.770144e+003	4.452492e+003	8.728579e+003	7.675302e+003	4.810861e+003	5.059560e+003	1.169885e+004	9.002482e+003	4.849673e+003
1167	7.297988e+000	1.620979e+001	1.697496e+001	1.030813e+001	1.464721e+001	1.805193e+001	1.865656e+001	1.534853e+001	3.572644e+001	2.822255e+001	3.562719e+001	2.870034e+001	1.224143e+001	2.316306e+001	1.493977e+001	1.330964e+001	2.946820e+001	3.225354e+001	2.974306e+001	1.133265e+001
1168	2.642781e+002	2.417446e+002	2.822217e+002	2.296804e+002	4.742441e+002	3.307666e+002	3.222532e+002	2.942688e+002	5.587673e+002	3.109278e+002	2.879283e+002	5.265721e+002	6.566418e+002	5.054976e+002	6.350829e+002	5.905877e+002	6.475832e+002	6.238150e+002	5.627957e+002	5.663757e+002
1169	2.056545e+002	2.931915e+002	3.062423e+002	5.261813e+002	3.262784e+002	4.685253e+002	3.052310e+002	4.627206e+002	4.811535e+002	5.163916e+002	2.357243e+002	5.588780e+002	1.444320e+003	1.879382e+003	8.812298e+002	1.401252e+003	1.115406e+003	1.185892e+003	1.002932e+003	1.277180e+003
[truncated: 12,532,336 more chars]
